# Supplementary material for: HLA3DB: comprehensive annotation of peptide/HLA complexes enables blind structure prediction of T cell epitopes
Source: Nat Commun. 2023 Oct 10;14:6349. doi: 10.1038/s41467-023-42163-z (PMC10564892; doi:10.1038/s41467-023-42163-z)
Supplement: Supplementary file 4 — Source Data [file 41467_2023_42163_MOESM4_ESM.xlsx]

## Sheet: Figure 1a
Figure 1a
	Supertype	Count	Proportion		Supertype	Count	Proportion		Supertype	Count	Proportion
	A02	166	0.768519		B27	30	0.194805		HLA-G	4	0.173913
	A03	22	0.101852		B07	35	0.227273		HLA-C	9	0.391304
	A01	7	0.0324074		B44	27	0.175325		HLA-E	10	0.434783
	A01 A03	1	0.00462963		B58	31	0.201299
	A24	20	0.0925926		B08	13	0.0844156
					B62	16	0.103896
					B_Unclassified	2	0.012987

## Sheet: Figure 1c
Figure 1c
	All Data				Outliers
	PDB ID	Anchor Class	Anchor Distance		PDB ID	Anchor Class	Anchor Distance
	1K5N	7	18.6053		4F7T	6	19.4159
	3MRE	7	18.2281		1JGD	8	20.4492
	4U1M	7	18.5012		5VZ5	8	17.2409
	6MT3	7	18.0564		2BCK	7	19.9904
	6V2O	8	18.9535
	3D25	7	18.4931
	3MRG	7	18.7123
	3SPV	6	17.885
	6V2P	8	19.0376
	6MT6	7	18.5555
	7KGQ	7	18.5654
	2BVP	7	18.7224
	6JOZ	7	19.1381
	6MTL	7	18.6856
	6TRN	8	19.4196
	5C0G	8	19.0359
	4U1J	7	17.9447
	6PYW	7	19.1174
	5N1Y	8	18.8896
	6P2C	6	18.1985
	7KGP	7	19.0341
	1I4F	8	18.8111
	3MRB	7	18.6143
	3MRK	7	18.2416
	4QRS	7	18.2816
	5WMQ	7	18.3091
	6J2A	7	19.1501
	6O53	8	18.6466
	6VB2	7	17.7825
	4XXC	6	17.5988
	5IB2	7	19.3062
	6PYJ	7	19.2469
	1X7Q	7	18.9591
	6PYV	7	19.2098
	7M8U	7	17.7271
	5C0F	8	18.7558
	6P2F	6	18.1273
	5C0E	8	18.7291
	4JQV	6	17.6406
	6O4Z	7	18.345
	6Q3K	7	18.4721
	7M8T	7	19.188
	6J1W	7	18.9877
	7JYV	7	19.3844
	6PYL	8	19.024
	5C0I	8	18.9024
	6PZ5	7	19.2293
	5EU5	7	18.3694
	2GTW	8	18.0409
	1UXS	7	19.21
	5NMH	7	18.6515
	6MT4	7	18.6212
	6MT5	7	18.6841
	6O51	8	18.5895
	7KGR	7	18.3882
	6O4Y	7	18.4386
	7KGS	7	18.8071
	4U1H	7	18.0859
	7CIQ	8	18.9921
	1M6O	7	18.9312
	2HN7	8	19.1855
	2V2W	7	18.2364
	2V2X	7	18.4323
	2VLL	7	18.1153
	3DX7	8	18.9219
	3GSO	7	18.5638
	3KPM	7	19.0579
	3MRR	8	18.7096
	3PWN	7	18.4018
	3VRI	8	18.7374
	4G8I	8	18.9439
	4G9D	8	18.9473
	4LCY	7	18.0733
	5DEF	7	19.1063
	5WMP	8	18.436
	6J29	7	18.7498
	6EI2	7	19.0318
	5WMO	7	17.7347
	3V5H	7	18.208
	5C0J	8	18.7511
	5VWH	7	18.9388
	3KLA	7	18.5688
	3PWL	7	18.6366
	3WL9	8	19.5973
	5NMK	7	18.8122
	3UTQ	8	18.4806
	7P3D	7	18.11
	3QFD	7	18.7091
	5C0D	8	18.6005
	5T6X	7	18.7054
	7MJA	7	19.7527
	5TXS	7	17.8548
	5XOS	7	17.5
	1N2R	7	18.9437
	1SYV	7	18.8131
	2GIT	7	18.2111
	3KYO	7	19.0203
	3L3I	7	18.947
	3OXR	8	19.3069
	3PWJ	7	18.5702
	4F7T	6	19.4159
	5E00	7	18.4915
	5EO0	7	17.9958
	6JTO	8	18.4145
	3DX6	8	18.8859
	1UXW	7	18.6662
	5N6B	7	18.6883
	7EJM	7	18.9198
	3D18	7	18.4533
	5W6A	7	18.3504
	2CIK	7	18.1312
	2GT9	8	18.6137
	3OXS	8	19.4164
	6VB1	7	17.7691
	7MJ9	7	18.6471
	4U1S	7	18.6081
	4I4W	7	18.5119
	4U1N	7	18.5432
	5MEO	7	18.4433
	6OPD	7	18.497
	6UZM	7	18.0521
	1DUZ	7	18.4656
	1I7U	7	18.2428
	1TVB	7	18.5712
	2AXF	8	18.163
	3BO8	7	19.2569
	3BP7	7	19.3601
	3FQT	7	18.4885
	3GSU	7	18.6693
	3L3D	7	18.8035
	3LKO	7	18.1652
	3LKP	7	18.3323
	3LKQ	7	18.1336
	3MRC	7	18.6328
	3X12	7	18.5916
	5GRD	8	19.3376
	5IEK	7	18.3487
	5VUE	7	18.8392
	5VWD	7	18.8651
	5VWF	7	19.0497
	1TVH	7	18.5206
	4HX1	7	18.7123
	4O2C	7	17.7704
	3GSW	7	18.152
	5WMN	7	18.51
	3KPQ	7	19.0503
	4NT6	7	17.9715
	1JF1	8	18.6748
	3BP4	7	19.4765
	5ENW	7	18.2128
	5EO1	7	17.9618
	5FA3	7	18.0724
	3BXN	7	19.1511
	3C9N	7	18.1167
	3MRJ	7	18.9005
	7S8S	8	18.5164
	3H7B	7	18.5367
	5MER	7	18.4221
	6D29	8	19.2719
	6ULI	7	18.5914
	3MYJ	7	18.3567
	7EJL	7	19.0701
	1JGD	8	20.4492
	1T1Z	7	18.3256
	1YDP	7	18.5021
	3FT4	7	18.215
	3GSV	7	18.7116
	3KPP	7	19.1339
	3LKS	7	18.1088
	3MRM	8	18.843
	3REW	7	18.5597
	3VRJ	8	18.8492
	4JFQ	8	18.5829
	4NNY	7	19.3059
	5HHP	7	18.1805
	5T6W	7	19.0237
	5VUF	7	18.6201
	6D2T	7	18.8795
	6JTN	8	18.2679
	6UJ7	8	18.4822
	6UZS	7	18.0642
	6VB0	7	17.7541
	7LFZ	7	18.3945
	4O2F	7	17.7587
	6PTE	7	18.1585
	4JFP	8	18.628
	4U1I	7	18.3795
	3FQW	7	18.9107
	3MR9	7	18.709
	3LV3	7	18.8386
	2AV1	7	18.1834
	3GSR	7	18.622
	3VXN	8	19.2277
	7MJ6	7	18.244
	3KPL	7	19.0683
	7L1C	7	18.6816
	5EU3	7	18.3801
	7LGT	7	18.0888
	3UPR	7	18.7652
	1A1N	6	17.4182
	1T1Y	7	18.5583
	2AXG	8	18.0663
	2BSS	8	19.0312
	2CLR	7	17.9746
	3GIV	7	18.469
	3H9H	7	18.2938
	3HPJ	7	18.4218
	3KPN	7	19.0741
	3LKN	7	18.2643
	3LKR	7	18.2133
	3RL1	7	18.3312
	3WLB	8	19.6516
	3X14	7	18.4791
	4K7F	7	18.3964
	4NQX	7	19.1489
	5SWQ	7	18.5105
	5U98	7	18.8334
	5VUD	7	18.8306
	5VVP	7	19.0072
	5VWJ	7	18.7015
	5WSH	7	18.19
	6J1V	7	18.7182
	6VB3	7	17.9462
	7P3E	7	18.1206
	5V5L	7	18.7872
	6Z9V	7	18.657
	5HHN	7	18.4246
	7L1B	7	19.0063
	1AGD	6	17.8955
	2AV7	7	18.1478
	4U1L	7	18.4917
	5HGD	8	19.1935
	6UZP	7	17.9796
	7S8Q	8	19.0666
	4U1K	7	18.4102
	1AGC	6	17.7635
	1HSA	7	18.9982
	1JGE	7	18.7502
	2BST	7	18.7094
	2X4U	7	18.5347
	3DX8	8	18.9535
	3GSX	7	18.522
	3IXA	7	18.3136
	3L3G	7	18.9239
	3MRI	7	19.0401
	3MRP	8	18.8599
	5HHQ	7	18.3064
	6GH1	7	18.2731
	6VB7	7	18.1893
	4NO5	7	18.0075
	1W0W	7	18.9381
	4JFO	8	18.434
	6SSA	7	18.5529
	7EJN	7	19.4249
	3GSQ	7	18.5474
	5EU4	7	18.6468
	5IND	7	18.6734
	1DUY	7	17.9445
	1JHT	7	18.83
	3X11	7	18.5574
	6PTB	7	18.1672
	7KGO	7	18.6472
	3OX8	8	19.4038
	6GH4	7	18.2985
	6XQA	7	19.5824
	3MGT	8	18.5563
	5HGA	6	18.4393
	1AGB	6	18.2174
	1AGF	6	17.8393
	1E27	7	18.709
	1I1Y	7	18.6501
	1I7R	7	18.6995
	1OF2	7	19.0739
	1QEW	7	18.3304
	1S8D	7	18.5082
	1S9W	7	18.0974
	1T1X	7	18.5916
	6O9B	7	18.7535
	7MLE	7	18.2867
	3I6G	7	18.3974
	1QVO	8	18.9162
	6SS8	7	18.8068
	1EEY	7	18.3945
	6UJ8	8	18.5452
	6UJO	7	18.1784
	1W0V	7	19.1482
	5MEQ	7	18.188
	3MGO	8	18.6816
	1A1M	7	18.5571
	1A1O	7	19.065
	1AGE	6	17.805
	1EEZ	7	18.1503
	1S9Y	7	18.0517
	1XR8	7	17.9528
	2BSR	7	18.5924
	2X4O	7	18.1265
	3KPO	7	19.2096
	3MRF	7	18.4134
	3MRN	8	18.6977
	5F7D	7	18.4925
	7LG0	7	18.1352
	7LG3	7	17.8942
	3V5K	7	18.1415
	6IEX	8	18.6862
	5VGD	7	18.2796
	6VB4	7	18.1128
	4GKS	8	18.6315
	6UZO	7	18.2977
	3MRO	8	18.8221
	7M8S	8	19.5947
	6VR1	7	18.3348
	6VR5	7	18.1593
	3RL2	8	18.8778
	4NQV	7	19.4517
	6UZQ	7	17.7018
	4HWZ	7	18.7715
	1Q94	7	18.8197
	1SYS	7	18.9163
	3I6L	7	18.9595
	3KYN	7	18.6226
	3L3J	7	18.8112
	3MRH	7	18.2908
	4F7M	8	19.8168
	4WU5	6	18.6756
	3MRL	7	18.9963
	6G3J	8	18.7287
	6O9C	7	18.7405
	6AMT	8	19.652
	1A9E	7	17.8337
	1B0G	7	18.2121
	1S9X	7	18.1526
	2DYP	7	18.8866
	2RFX	7	18.6334
	3BZE	7	18.6803
	3BZF	7	18.6618
	3VXP	8	19.1584
	6SS7	7	18.5426
	5IM7	7	18.6519
	5F9J	7	18.2945
	6GHN	7	18.9395
	2X4S	7	18.5244
	3BVN	7	18.0973
	6UJQ	7	18.1794
	5VZ5	8	17.2409
	1HHG	7	18.7746
	2XPG	7	18.5432
	3L3K	7	18.7362
	3TO2	7	19.0372
	5VGE	7	18.3012
	6GL1	7	18.0369
	4L3C	7	18.0081
	1CG9	7	17.6746
	1QQD	7	18.4671
	5FDW	8	18.4994
	6SS9	7	18.4789
	6Z9W	7	19.665
	5MEP	7	18.5312
	6GGM	7	18.7823
	7JYU	8	19.7749
	4GKN	8	19.1279
	4I48	7	19.6686
	1I1F	7	18.4513
	1I7T	7	18.0928
	1KPR	7	18.4233
	2BCK	7	19.9904
	3AM8	7	18.773
	3I6K	8	18.9008
	5W69	7	18.3188
	7EU2	7	19.0884
	7N1B	7	18.582
	1MHE	7	18.6541
	5WJN	8	19.1168
	6VMC	7	19.3038
	5V5M	7	18.7379
	5INC	7	18.7476
	6G3K	8	18.8353
	7F4W	7	19.716
	7JYW	7	19.6369
	7S8R	7	18.5994
	6AT9	8	19.5528
	1E28	6	17.9879
	1HHH	8	19.7262
	5V5L-9	7	18.8264
	5F7D-9	7	18.4925
	6EI2-9	7	18.9878
	5V5M-9	7	18.7567
	4QRU	7	18.3207
	3SKO	7	18.5763
	3GIV-9	7	18.469
	2CLR-9	7	17.9746
	4QRT	7	18.2777
	5T6W-9	7	19.0432
	5T6X-9	7	18.717

## Sheet: Figure 1e
Figure 1e
	Phi	Psi	Anchor Distance
	-180	-180	25.7624
	-180	-179	25.7559
	-180	-178	25.7479
	-180	-177	25.7398
	-180	-176	25.7306
	-180	-175	25.7211
	-180	-174	25.7099
	-180	-173	25.6985
	-180	-172	25.6848
	-180	-171	25.6714
	-180	-170	25.6572
	-180	-169	25.6416
	-180	-168	25.6252
	-180	-167	25.608
	-180	-166	25.5898
	-180	-165	25.5692
	-180	-164	25.5502
	-180	-163	25.5288
	-180	-162	25.5075
	-180	-161	25.4846
	-180	-160	25.4612
	-180	-159	25.4372
	-180	-158	25.4128
	-180	-157	25.3862
	-180	-156	25.3607
	-180	-155	25.3336
	-180	-154	25.306
	-180	-153	25.2775
	-180	-152	25.2491
	-180	-151	25.2202
	-180	-150	25.1895
	-180	-149	25.1592
	-180	-148	25.1285
	-180	-147	25.0972
	-180	-146	25.0655
	-180	-145	25.0333
	-180	-144	25.0011
	-180	-143	24.9686
	-180	-142	24.9351
	-180	-141	24.9022
	-180	-140	24.8688
	-180	-139	24.8349
	-180	-138	24.8006
	-180	-137	24.766
	-180	-136	24.7319
	-180	-135	24.6966
	-180	-134	24.6625
	-180	-133	24.6275
	-180	-132	24.5917
	-180	-131	24.5559
	-180	-130	24.5203
	-180	-129	24.4833
	-180	-128	24.4476
	-180	-127	24.4102
	-180	-126	24.3732
	-180	-125	24.3361
	-180	-124	24.2969
	-180	-123	24.2588
	-180	-122	24.22
	-180	-121	24.1799
	-180	-120	24.1385
	-180	-119	24.0976
	-180	-118	24.0555
	-180	-117	24.0133
	-180	-116	23.9684
	-180	-115	23.9233
	-180	-114	23.8764
	-180	-113	23.8297
	-180	-112	23.7813
	-180	-111	23.7308
	-180	-110	23.6793
	-180	-109	23.6261
	-180	-108	23.572
	-180	-107	23.5154
	-180	-106	23.4581
	-180	-105	23.398
	-180	-104	23.3368
	-180	-103	23.2728
	-180	-102	23.2076
	-180	-101	23.1402
	-180	-100	23.0702
	-180	-99	22.9981
	-180	-98	22.9243
	-180	-97	22.8488
	-180	-96	22.7688
	-180	-95	22.6894
	-180	-94	22.6049
	-180	-93	22.5199
	-180	-92	22.4315
	-180	-91	22.3408
	-180	-90	22.248
	-180	-89	22.1529
	-180	-88	22.0548
	-180	-87	21.954
	-180	-86	21.8512
	-180	-85	21.7454
	-180	-84	21.6377
	-180	-83	21.5276
	-180	-82	21.4154
	-180	-81	21.3
	-180	-80	21.1819
	-180	-79	21.0615
	-180	-78	20.939
	-180	-77	20.8139
	-180	-76	20.687
	-180	-75	20.5579
	-180	-74	20.4255
	-180	-73	20.291
	-180	-72	20.1548
	-180	-71	20.0152
	-180	-70	19.8738
	-180	-69	19.7301
	-180	-68	19.5837
	-180	-67	19.4361
	-180	-66	19.2857
	-180	-65	19.1318
	-180	-64	18.9763
	-180	-63	18.819
	-180	-62	18.6585
	-180	-61	18.4961
	-180	-60	18.3303
	-180	-59	18.1629
	-180	-58	17.9925
	-180	-57	17.8203
	-180	-56	17.645
	-180	-55	17.4671
	-180	-54	17.2862
	-180	-53	17.1026
	-180	-52	16.9178
	-180	-51	16.7274
	-180	-50	16.5359
	-180	-49	16.3424
	-180	-48	16.1437
	-180	-47	15.943
	-180	-46	15.7403
	-180	-45	15.5339
	-180	-44	15.3241
	-180	-43	15.1115
	-180	-42	14.8964
	-180	-41	14.6775
	-180	-40	14.4561
	-180	-39	14.23
	-180	-38	14.0031
	-180	-37	13.7729
	-180	-36	13.5392
	-180	-35	13.3027
	-180	-34	13.063
	-180	-33	12.8217
	-180	-32	12.5773
	-180	-31	12.3303
	-180	-30	12.0819
	-180	-29	11.8305
	-180	-28	11.5789
	-180	-27	11.3246
	-180	-26	11.0698
	-180	-25	10.8142
	-180	-24	10.5571
	-180	-23	10.2994
	-180	-22	10.0436
	-180	-21	9.78887
	-180	-20	9.5343
	-180	-19	9.28229
	-180	-18	9.03357
	-180	-17	8.78698
	-180	-16	8.54435
	-180	-15	8.3079
	-180	-14	8.07693
	-180	-13	7.85234
	-180	-12	7.6373
	-180	-11	7.43059
	-180	-10	7.23552
	-180	-9	7.05061
	-180	-8	6.87989
	-180	-7	6.72489
	-180	-6	6.58448
	-180	-5	6.46294
	-180	-4	6.35889
	-180	-3	6.2758
	-180	-2	6.21303
	-180	-1	6.17178
	-180	0	6.1521
	-180	1	6.15644
	-180	2	6.1827
	-180	3	6.23076
	-180	4	6.30107
	-180	5	6.39059
	-180	6	6.50014
	-180	7	6.62754
	-180	8	6.77076
	-180	9	6.93033
	-180	10	7.10321
	-180	11	7.28914
	-180	12	7.48594
	-180	13	7.69346
	-180	14	7.90803
	-180	15	8.132
	-180	16	8.36159
	-180	17	8.59624
	-180	18	8.83504
	-180	19	9.07791
	-180	20	9.32337
	-180	21	9.57117
	-180	22	9.81977
	-180	23	10.071
	-180	24	10.3205
	-180	25	10.5704
	-180	26	10.8205
	-180	27	11.0691
	-180	28	11.3171
	-180	29	11.5622
	-180	30	11.8071
	-180	31	12.0494
	-180	32	12.2887
	-180	33	12.526
	-180	34	12.7604
	-180	35	12.992
	-180	36	13.2219
	-180	37	13.4465
	-180	38	13.6694
	-180	39	13.8893
	-180	40	14.1061
	-180	41	14.3191
	-180	42	14.5296
	-180	43	14.7368
	-180	44	14.9399
	-180	45	15.1413
	-180	46	15.3375
	-180	47	15.5322
	-180	48	15.7229
	-180	49	15.9112
	-180	50	16.0963
	-180	51	16.279
	-180	52	16.4579
	-180	53	16.6349
	-180	54	16.8083
	-180	55	16.9802
	-180	56	17.148
	-180	57	17.3141
	-180	58	17.4781
	-180	59	17.6396
	-180	60	17.7988
	-180	61	17.9552
	-180	62	18.1103
	-180	63	18.2637
	-180	64	18.4133
	-180	65	18.5619
	-180	66	18.7094
	-180	67	18.8553
	-180	68	18.9974
	-180	69	19.1393
	-180	70	19.2785
	-180	71	19.4177
	-180	72	19.5532
	-180	73	19.6887
	-180	74	19.8223
	-180	75	19.9537
	-180	76	20.0855
	-180	77	20.2137
	-180	78	20.3409
	-180	79	20.4676
	-180	80	20.5909
	-180	81	20.7145
	-180	82	20.8367
	-180	83	20.9567
	-180	84	21.0751
	-180	85	21.1928
	-180	86	21.3086
	-180	87	21.4227
	-180	88	21.5358
	-180	89	21.6466
	-180	90	21.7567
	-180	91	21.8653
	-180	92	21.9717
	-180	93	22.077
	-180	94	22.1807
	-180	95	22.2833
	-180	96	22.3835
	-180	97	22.4823
	-180	98	22.5806
	-180	99	22.6764
	-180	100	22.7697
	-180	101	22.8632
	-180	102	22.9529
	-180	103	23.0428
	-180	104	23.1308
	-180	105	23.2164
	-180	106	23.3013
	-180	107	23.3843
	-180	108	23.4654
	-180	109	23.5457
	-180	110	23.6225
	-180	111	23.699
	-180	112	23.7738
	-180	113	23.8466
	-180	114	23.9184
	-180	115	23.9882
	-180	116	24.0561
	-180	117	24.1227
	-180	118	24.1881
	-180	119	24.2517
	-180	120	24.313
	-180	121	24.3742
	-180	122	24.4333
	-180	123	24.4908
	-180	124	24.5472
	-180	125	24.6013
	-180	126	24.6539
	-180	127	24.7059
	-180	128	24.7556
	-180	129	24.8044
	-180	130	24.852
	-180	131	24.8981
	-180	132	24.9427
	-180	133	24.9859
	-180	134	25.0279
	-180	135	25.0687
	-180	136	25.1077
	-180	137	25.1449
	-180	138	25.1828
	-180	139	25.2173
	-180	140	25.2519
	-180	141	25.2848
	-180	142	25.3169
	-180	143	25.3462
	-180	144	25.3757
	-180	145	25.4044
	-180	146	25.4323
	-180	147	25.4572
	-180	148	25.482
	-180	149	25.5057
	-180	150	25.5294
	-180	151	25.5506
	-180	152	25.5705
	-180	153	25.591
	-180	154	25.6087
	-180	155	25.6271
	-180	156	25.6434
	-180	157	25.659
	-180	158	25.6726
	-180	159	25.6864
	-180	160	25.6999
	-180	161	25.7114
	-180	162	25.7224
	-180	163	25.7322
	-180	164	25.7405
	-180	165	25.7485
	-180	166	25.7558
	-180	167	25.7615
	-180	168	25.7679
	-180	169	25.7721
	-180	170	25.7759
	-180	171	25.7774
	-180	172	25.7803
	-180	173	25.7811
	-180	174	25.7808
	-180	175	25.7804
	-180	176	25.7781
	-180	177	25.7756
	-180	178	25.7721
	-180	179	25.768
	-180	180	25.7624
	-179	-180	25.7601
	-179	-179	25.7529
	-179	-178	25.7455
	-179	-177	25.7368
	-179	-176	25.728
	-179	-175	25.7186
	-179	-174	25.707
	-179	-173	25.6957
	-179	-172	25.6828
	-179	-171	25.6682
	-179	-170	25.6541
	-179	-169	25.6393
	-179	-168	25.6225
	-179	-167	25.6051
	-179	-166	25.5874
	-179	-165	25.5674
	-179	-164	25.548
	-179	-163	25.5266
	-179	-162	25.5056
	-179	-161	25.4829
	-179	-160	25.4601
	-179	-159	25.4354
	-179	-158	25.4108
	-179	-157	25.3855
	-179	-156	25.3593
	-179	-155	25.3332
	-179	-154	25.3062
	-179	-153	25.2781
	-179	-152	25.2495
	-179	-151	25.2209
	-179	-150	25.1913
	-179	-149	25.1612
	-179	-148	25.1307
	-179	-147	25.0994
	-179	-146	25.0684
	-179	-145	25.0373
	-179	-144	25.0053
	-179	-143	24.9737
	-179	-142	24.9405
	-179	-141	24.908
	-179	-140	24.8751
	-179	-139	24.8419
	-179	-138	24.8085
	-179	-137	24.7739
	-179	-136	24.7413
	-179	-135	24.7061
	-179	-134	24.6719
	-179	-133	24.6375
	-179	-132	24.6025
	-179	-131	24.5676
	-179	-130	24.5315
	-179	-129	24.496
	-179	-128	24.46
	-179	-127	24.4232
	-179	-126	24.3866
	-179	-125	24.3493
	-179	-124	24.3109
	-179	-123	24.2723
	-179	-122	24.2327
	-179	-121	24.1931
	-179	-120	24.1518
	-179	-119	24.11
	-179	-118	24.0676
	-179	-117	24.0252
	-179	-116	23.9807
	-179	-115	23.9351
	-179	-114	23.8871
	-179	-113	23.8405
	-179	-112	23.7906
	-179	-111	23.7403
	-179	-110	23.6867
	-179	-109	23.6332
	-179	-108	23.5781
	-179	-107	23.5203
	-179	-106	23.4631
	-179	-105	23.4009
	-179	-104	23.3389
	-179	-103	23.2736
	-179	-102	23.2069
	-179	-101	23.1372
	-179	-100	23.0664
	-179	-99	22.9933
	-179	-98	22.9168
	-179	-97	22.8402
	-179	-96	22.7596
	-179	-95	22.6775
	-179	-94	22.5925
	-179	-93	22.5058
	-179	-92	22.4157
	-179	-91	22.3232
	-179	-90	22.2292
	-179	-89	22.132
	-179	-88	22.0322
	-179	-87	21.9301
	-179	-86	21.8261
	-179	-85	21.7181
	-179	-84	21.6092
	-179	-83	21.4976
	-179	-82	21.3827
	-179	-81	21.2661
	-179	-80	21.147
	-179	-79	21.0252
	-179	-78	20.9011
	-179	-77	20.7754
	-179	-76	20.6469
	-179	-75	20.5154
	-179	-74	20.3813
	-179	-73	20.2457
	-179	-72	20.1078
	-179	-71	19.9669
	-179	-70	19.8238
	-179	-69	19.6785
	-179	-68	19.5312
	-179	-67	19.3812
	-179	-66	19.2294
	-179	-65	19.0743
	-179	-64	18.9169
	-179	-63	18.7571
	-179	-62	18.5954
	-179	-61	18.4314
	-179	-60	18.2643
	-179	-59	18.0936
	-179	-58	17.9223
	-179	-57	17.7477
	-179	-56	17.5704
	-179	-55	17.3906
	-179	-54	17.207
	-179	-53	17.0211
	-179	-52	16.8341
	-179	-51	16.6419
	-179	-50	16.4473
	-179	-49	16.2508
	-179	-48	16.0502
	-179	-47	15.8468
	-179	-46	15.641
	-179	-45	15.4327
	-179	-44	15.2197
	-179	-43	15.0041
	-179	-42	14.7853
	-179	-41	14.5645
	-179	-40	14.3394
	-179	-39	14.1114
	-179	-38	13.8807
	-179	-37	13.6477
	-179	-36	13.4106
	-179	-35	13.1719
	-179	-34	12.9294
	-179	-33	12.6852
	-179	-32	12.4384
	-179	-31	12.1888
	-179	-30	11.9377
	-179	-29	11.6848
	-179	-28	11.4301
	-179	-27	11.174
	-179	-26	10.9172
	-179	-25	10.6607
	-179	-24	10.4018
	-179	-23	10.1444
	-179	-22	9.8874
	-179	-21	9.63193
	-179	-20	9.37744
	-179	-19	9.12702
	-179	-18	8.87897
	-179	-17	8.63371
	-179	-16	8.39419
	-179	-15	8.16029
	-179	-14	7.93317
	-179	-13	7.71297
	-179	-12	7.5031
	-179	-11	7.3029
	-179	-10	7.11386
	-179	-9	6.93779
	-179	-8	6.7756
	-179	-7	6.63026
	-179	-6	6.50083
	-179	-5	6.39064
	-179	-4	6.29895
	-179	-3	6.22852
	-179	-2	6.17996
	-179	-1	6.15414
	-179	0	6.14797
	-179	1	6.16728
	-179	2	6.20682
	-179	3	6.2697
	-179	4	6.35183
	-179	5	6.45426
	-179	6	6.57525
	-179	7	6.71254
	-179	8	6.86637
	-179	9	7.03483
	-179	10	7.21603
	-179	11	7.40855
	-179	12	7.61144
	-179	13	7.82271
	-179	14	8.0427
	-179	15	8.26962
	-179	16	8.50186
	-179	17	8.73897
	-179	18	8.97908
	-179	19	9.22323
	-179	20	9.46964
	-179	21	9.7165
	-179	22	9.96553
	-179	23	10.2146
	-179	24	10.464
	-179	25	10.7121
	-179	26	10.9606
	-179	27	11.2064
	-179	28	11.4526
	-179	29	11.6956
	-179	30	11.9378
	-179	31	12.1777
	-179	32	12.4139
	-179	33	12.6485
	-179	34	12.8798
	-179	35	13.1086
	-179	36	13.3357
	-179	37	13.557
	-179	38	13.777
	-179	39	13.9932
	-179	40	14.2071
	-179	41	14.4167
	-179	42	14.625
	-179	43	14.8287
	-179	44	15.0281
	-179	45	15.2266
	-179	46	15.4208
	-179	47	15.6119
	-179	48	15.801
	-179	49	15.9864
	-179	50	16.1693
	-179	51	16.3488
	-179	52	16.5252
	-179	53	16.6998
	-179	54	16.8714
	-179	55	17.0406
	-179	56	17.2074
	-179	57	17.3713
	-179	58	17.5335
	-179	59	17.6934
	-179	60	17.8509
	-179	61	18.0057
	-179	62	18.1601
	-179	63	18.3116
	-179	64	18.4602
	-179	65	18.6076
	-179	66	18.7536
	-179	67	18.8986
	-179	68	19.0396
	-179	69	19.1808
	-179	70	19.3189
	-179	71	19.4574
	-179	72	19.5928
	-179	73	19.7275
	-179	74	19.861
	-179	75	19.9914
	-179	76	20.1216
	-179	77	20.2487
	-179	78	20.3761
	-179	79	20.5022
	-179	80	20.6255
	-179	81	20.7483
	-179	82	20.8693
	-179	83	20.9892
	-179	84	21.1073
	-179	85	21.2241
	-179	86	21.3394
	-179	87	21.4534
	-179	88	21.5652
	-179	89	21.676
	-179	90	21.785
	-179	91	21.8928
	-179	92	21.9987
	-179	93	22.1038
	-179	94	22.2071
	-179	95	22.3082
	-179	96	22.4076
	-179	97	22.5056
	-179	98	22.6033
	-179	99	22.6983
	-179	100	22.7919
	-179	101	22.8838
	-179	102	22.9735
	-179	103	23.0619
	-179	104	23.1487
	-179	105	23.2339
	-179	106	23.319
	-179	107	23.4002
	-179	108	23.4813
	-179	109	23.5603
	-179	110	23.637
	-179	111	23.7126
	-179	112	23.7865
	-179	113	23.8581
	-179	114	23.9298
	-179	115	23.9985
	-179	116	24.0659
	-179	117	24.1321
	-179	118	24.1977
	-179	119	24.2594
	-179	120	24.3211
	-179	121	24.3809
	-179	122	24.4399
	-179	123	24.4965
	-179	124	24.5523
	-179	125	24.606
	-179	126	24.6582
	-179	127	24.7101
	-179	128	24.7588
	-179	129	24.8077
	-179	130	24.8538
	-179	131	24.9002
	-179	132	24.9445
	-179	133	24.9873
	-179	134	25.0289
	-179	135	25.0688
	-179	136	25.1085
	-179	137	25.1456
	-179	138	25.1828
	-179	139	25.2172
	-179	140	25.2509
	-179	141	25.2839
	-179	142	25.3152
	-179	143	25.3457
	-179	144	25.3744
	-179	145	25.4033
	-179	146	25.4303
	-179	147	25.4555
	-179	148	25.4805
	-179	149	25.5043
	-179	150	25.5271
	-179	151	25.5485
	-179	152	25.5686
	-179	153	25.5893
	-179	154	25.6072
	-179	155	25.6247
	-179	156	25.6413
	-179	157	25.6571
	-179	158	25.6707
	-179	159	25.6847
	-179	160	25.6975
	-179	161	25.709
	-179	162	25.7201
	-179	163	25.7302
	-179	164	25.7386
	-179	165	25.7467
	-179	166	25.7533
	-179	167	25.7602
	-179	168	25.7655
	-179	169	25.77
	-179	170	25.7735
	-179	171	25.776
	-179	172	25.7776
	-179	173	25.7784
	-179	174	25.7782
	-179	175	25.7782
	-179	176	25.7764
	-179	177	25.7729
	-179	178	25.7695
	-179	179	25.7651
	-179	180	25.7601
	-178	-180	25.7568
	-178	-179	25.75
	-178	-178	25.7425
	-178	-177	25.734
	-178	-176	25.7254
	-178	-175	25.7152
	-178	-174	25.704
	-178	-173	25.6929
	-178	-172	25.6793
	-178	-171	25.6648
	-178	-170	25.6515
	-178	-169	25.6365
	-178	-168	25.6196
	-178	-167	25.6017
	-178	-166	25.5842
	-178	-165	25.5638
	-178	-164	25.5457
	-178	-163	25.5247
	-178	-162	25.5026
	-178	-161	25.4805
	-178	-160	25.4569
	-178	-159	25.4334
	-178	-158	25.4092
	-178	-157	25.384
	-178	-156	25.3584
	-178	-155	25.3323
	-178	-154	25.3056
	-178	-153	25.2773
	-178	-152	25.2499
	-178	-151	25.221
	-178	-150	25.1928
	-178	-149	25.1632
	-178	-148	25.1329
	-178	-147	25.1025
	-178	-146	25.0716
	-178	-145	25.0406
	-178	-144	25.0103
	-178	-143	24.9787
	-178	-142	24.9456
	-178	-141	24.914
	-178	-140	24.8818
	-178	-139	24.8493
	-178	-138	24.8161
	-178	-137	24.7826
	-178	-136	24.7499
	-178	-135	24.7153
	-178	-134	24.6825
	-178	-133	24.6475
	-178	-132	24.6133
	-178	-131	24.5785
	-178	-130	24.5438
	-178	-129	24.5073
	-178	-128	24.4715
	-178	-127	24.4349
	-178	-126	24.3995
	-178	-125	24.3619
	-178	-124	24.3233
	-178	-123	24.2848
	-178	-122	24.2455
	-178	-121	24.2058
	-178	-120	24.1638
	-178	-119	24.1225
	-178	-118	24.0799
	-178	-117	24.0369
	-178	-116	23.9914
	-178	-115	23.9449
	-178	-114	23.8974
	-178	-113	23.849
	-178	-112	23.7993
	-178	-111	23.7474
	-178	-110	23.6938
	-178	-109	23.6393
	-178	-108	23.5829
	-178	-107	23.5239
	-178	-106	23.4643
	-178	-105	23.4019
	-178	-104	23.3381
	-178	-103	23.2724
	-178	-102	23.2046
	-178	-101	23.1336
	-178	-100	23.061
	-178	-99	22.986
	-178	-98	22.9087
	-178	-97	22.8298
	-178	-96	22.7481
	-178	-95	22.6647
	-178	-94	22.5773
	-178	-93	22.4893
	-178	-92	22.3978
	-178	-91	22.3037
	-178	-90	22.2085
	-178	-89	22.11
	-178	-88	22.0086
	-178	-87	21.9045
	-178	-86	21.7987
	-178	-85	21.6895
	-178	-84	21.5785
	-178	-83	21.4653
	-178	-82	21.3498
	-178	-81	21.2313
	-178	-80	21.1108
	-178	-79	20.9866
	-178	-78	20.8616
	-178	-77	20.7337
	-178	-76	20.6037
	-178	-75	20.4714
	-178	-74	20.3362
	-178	-73	20.199
	-178	-72	20.0589
	-178	-71	19.9171
	-178	-70	19.7719
	-178	-69	19.6248
	-178	-68	19.476
	-178	-67	19.3257
	-178	-66	19.172
	-178	-65	19.0149
	-178	-64	18.8553
	-178	-63	18.694
	-178	-62	18.5308
	-178	-61	18.3652
	-178	-60	18.1958
	-178	-59	18.0235
	-178	-58	17.8498
	-178	-57	17.6733
	-178	-56	17.494
	-178	-55	17.3113
	-178	-54	17.1254
	-178	-53	16.9384
	-178	-52	16.7482
	-178	-51	16.5531
	-178	-50	16.3567
	-178	-49	16.1575
	-178	-48	15.954
	-178	-47	15.7477
	-178	-46	15.5399
	-178	-45	15.3279
	-178	-44	15.1123
	-178	-43	14.8931
	-178	-42	14.6717
	-178	-41	14.4481
	-178	-40	14.2201
	-178	-39	13.9891
	-178	-38	13.7558
	-178	-37	13.52
	-178	-36	13.2793
	-178	-35	13.0378
	-178	-34	12.7923
	-178	-33	12.5457
	-178	-32	12.2964
	-178	-31	12.0448
	-178	-30	11.7914
	-178	-29	11.5355
	-178	-28	11.2788
	-178	-27	11.0213
	-178	-26	10.763
	-178	-25	10.504
	-178	-24	10.2453
	-178	-23	9.98669
	-178	-22	9.72978
	-178	-21	9.47478
	-178	-20	9.22033
	-178	-19	8.97098
	-178	-18	8.72451
	-178	-17	8.48186
	-178	-16	8.24382
	-178	-15	8.01382
	-178	-14	7.79084
	-178	-13	7.57558
	-178	-12	7.37196
	-178	-11	7.1777
	-178	-10	6.99724
	-178	-9	6.8294
	-178	-8	6.67718
	-178	-7	6.54157
	-178	-6	6.42472
	-178	-5	6.3266
	-178	-4	6.24734
	-178	-3	6.19104
	-178	-2	6.15667
	-178	-1	6.14443
	-178	0	6.15364
	-178	1	6.18653
	-178	2	6.24011
	-178	3	6.31634
	-178	4	6.41096
	-178	5	6.52503
	-178	6	6.65705
	-178	7	6.80521
	-178	8	6.96785
	-178	9	7.14397
	-178	10	7.33203
	-178	11	7.53096
	-178	12	7.73877
	-178	13	7.95556
	-178	14	8.17872
	-178	15	8.4085
	-178	16	8.64256
	-178	17	8.88195
	-178	18	9.12345
	-178	19	9.36775
	-178	20	9.61365
	-178	21	9.86034
	-178	22	10.1084
	-178	23	10.3578
	-178	24	10.6045
	-178	25	10.852
	-178	26	11.0985
	-178	27	11.3419
	-178	28	11.5852
	-178	29	11.8262
	-178	30	12.0658
	-178	31	12.3029
	-178	32	12.536
	-178	33	12.7675
	-178	34	12.9966
	-178	35	13.2221
	-178	36	13.4452
	-178	37	13.6644
	-178	38	13.8815
	-178	39	14.0949
	-178	40	14.3046
	-178	41	14.5122
	-178	42	14.7162
	-178	43	14.9179
	-178	44	15.1142
	-178	45	15.3102
	-178	46	15.5021
	-178	47	15.6899
	-178	48	15.876
	-178	49	16.0587
	-178	50	16.2383
	-178	51	16.4165
	-178	52	16.5905
	-178	53	16.7634
	-178	54	16.9326
	-178	55	17.1007
	-178	56	17.2653
	-178	57	17.4274
	-178	58	17.587
	-178	59	17.7451
	-178	60	17.9019
	-178	61	18.056
	-178	62	18.2075
	-178	63	18.358
	-178	64	18.5054
	-178	65	18.6522
	-178	66	18.7974
	-178	67	18.9411
	-178	68	19.0814
	-178	69	19.2214
	-178	70	19.3588
	-178	71	19.4962
	-178	72	19.6308
	-178	73	19.7652
	-178	74	19.8976
	-178	75	20.0276
	-178	76	20.1575
	-178	77	20.2837
	-178	78	20.4107
	-178	79	20.5357
	-178	80	20.6591
	-178	81	20.7807
	-178	82	20.9016
	-178	83	21.0211
	-178	84	21.1382
	-178	85	21.2554
	-178	86	21.3695
	-178	87	21.4831
	-178	88	21.5939
	-178	89	21.7045
	-178	90	21.8126
	-178	91	21.9199
	-178	92	22.0255
	-178	93	22.1292
	-178	94	22.2319
	-178	95	22.3323
	-178	96	22.4315
	-178	97	22.5284
	-178	98	22.6252
	-178	99	22.7195
	-178	100	22.8124
	-178	101	22.9034
	-178	102	22.992
	-178	103	23.0805
	-178	104	23.1664
	-178	105	23.2514
	-178	106	23.3348
	-178	107	23.4153
	-178	108	23.4963
	-178	109	23.574
	-178	110	23.6498
	-178	111	23.7255
	-178	112	23.7982
	-178	113	23.8698
	-178	114	23.9395
	-178	115	24.0087
	-178	116	24.0757
	-178	117	24.1408
	-178	118	24.2044
	-178	119	24.2667
	-178	120	24.328
	-178	121	24.3866
	-178	122	24.4457
	-178	123	24.5006
	-178	124	24.5568
	-178	125	24.61
	-178	126	24.6612
	-178	127	24.713
	-178	128	24.7609
	-178	129	24.8091
	-178	130	24.8556
	-178	131	24.9015
	-178	132	24.9443
	-178	133	24.987
	-178	134	25.0296
	-178	135	25.0692
	-178	136	25.108
	-178	137	25.1441
	-178	138	25.1813
	-178	139	25.2158
	-178	140	25.2497
	-178	141	25.2828
	-178	142	25.3133
	-178	143	25.343
	-178	144	25.3729
	-178	145	25.401
	-178	146	25.4283
	-178	147	25.4536
	-178	148	25.4779
	-178	149	25.5019
	-178	150	25.525
	-178	151	25.5456
	-178	152	25.566
	-178	153	25.5858
	-178	154	25.6039
	-178	155	25.6217
	-178	156	25.6375
	-178	157	25.6546
	-178	158	25.6675
	-178	159	25.6817
	-178	160	25.6946
	-178	161	25.7063
	-178	162	25.7168
	-178	163	25.7269
	-178	164	25.7356
	-178	165	25.7439
	-178	166	25.7505
	-178	167	25.7566
	-178	168	25.763
	-178	169	25.7675
	-178	170	25.7711
	-178	171	25.7721
	-178	172	25.7747
	-178	173	25.7757
	-178	174	25.7754
	-178	175	25.7746
	-178	176	25.7728
	-178	177	25.77
	-178	178	25.7666
	-178	179	25.7622
	-178	180	25.7568
	-177	-180	25.7528
	-177	-179	25.746
	-177	-178	25.7383
	-177	-177	25.73
	-177	-176	25.7207
	-177	-175	25.7121
	-177	-174	25.7007
	-177	-173	25.6891
	-177	-172	25.6758
	-177	-171	25.6612
	-177	-170	25.6473
	-177	-169	25.6329
	-177	-168	25.6161
	-177	-167	25.5985
	-177	-166	25.5806
	-177	-165	25.5606
	-177	-164	25.5424
	-177	-163	25.5216
	-177	-162	25.4997
	-177	-161	25.4776
	-177	-160	25.4553
	-177	-159	25.4317
	-177	-158	25.408
	-177	-157	25.3825
	-177	-156	25.3577
	-177	-155	25.3315
	-177	-154	25.305
	-177	-153	25.2774
	-177	-152	25.25
	-177	-151	25.2225
	-177	-150	25.1939
	-177	-149	25.1648
	-177	-148	25.1353
	-177	-147	25.1045
	-177	-146	25.0745
	-177	-145	25.0445
	-177	-144	25.0148
	-177	-143	24.9832
	-177	-142	24.9516
	-177	-141	24.9196
	-177	-140	24.8883
	-177	-139	24.8563
	-177	-138	24.8239
	-177	-137	24.7904
	-177	-136	24.758
	-177	-135	24.7246
	-177	-134	24.6916
	-177	-133	24.6584
	-177	-132	24.6241
	-177	-131	24.5893
	-177	-130	24.5545
	-177	-129	24.5183
	-177	-128	24.4836
	-177	-127	24.4468
	-177	-126	24.4104
	-177	-125	24.3739
	-177	-124	24.3353
	-177	-123	24.2966
	-177	-122	24.2566
	-177	-121	24.2169
	-177	-120	24.1756
	-177	-119	24.1339
	-177	-118	24.0905
	-177	-117	24.0463
	-177	-116	24.0015
	-177	-115	23.9547
	-177	-114	23.9054
	-177	-113	23.8565
	-177	-112	23.8062
	-177	-111	23.7533
	-177	-110	23.6986
	-177	-109	23.6438
	-177	-108	23.5855
	-177	-107	23.5253
	-177	-106	23.4656
	-177	-105	23.4013
	-177	-104	23.3365
	-177	-103	23.2685
	-177	-102	23.1992
	-177	-101	23.1272
	-177	-100	23.053
	-177	-99	22.9773
	-177	-98	22.8985
	-177	-97	22.8188
	-177	-96	22.7346
	-177	-95	22.65
	-177	-94	22.5605
	-177	-93	22.4712
	-177	-92	22.3781
	-177	-91	22.2824
	-177	-90	22.1856
	-177	-89	22.0851
	-177	-88	21.9817
	-177	-87	21.8768
	-177	-86	21.7699
	-177	-85	21.6586
	-177	-84	21.5463
	-177	-83	21.4315
	-177	-82	21.3141
	-177	-81	21.1949
	-177	-80	21.0726
	-177	-79	20.9475
	-177	-78	20.8203
	-177	-77	20.6913
	-177	-76	20.56
	-177	-75	20.4254
	-177	-74	20.2883
	-177	-73	20.15
	-177	-72	20.0089
	-177	-71	19.8652
	-177	-70	19.7191
	-177	-69	19.5704
	-177	-68	19.4192
	-177	-67	19.2667
	-177	-66	19.1114
	-177	-65	18.9529
	-177	-64	18.7919
	-177	-63	18.6291
	-177	-62	18.4643
	-177	-61	18.2957
	-177	-60	18.1244
	-177	-59	17.9508
	-177	-58	17.7738
	-177	-57	17.5964
	-177	-56	17.4149
	-177	-55	17.2296
	-177	-54	17.0417
	-177	-53	16.8516
	-177	-52	16.6596
	-177	-51	16.4622
	-177	-50	16.2621
	-177	-49	16.0611
	-177	-48	15.8539
	-177	-47	15.6457
	-177	-46	15.4346
	-177	-45	15.2202
	-177	-44	15.0012
	-177	-43	14.78
	-177	-42	14.5554
	-177	-41	14.3288
	-177	-40	14.0981
	-177	-39	13.8636
	-177	-38	13.6274
	-177	-37	13.388
	-177	-36	13.146
	-177	-35	12.9001
	-177	-34	12.6523
	-177	-33	12.4039
	-177	-32	12.1511
	-177	-31	11.8973
	-177	-30	11.6415
	-177	-29	11.3837
	-177	-28	11.1256
	-177	-27	10.8665
	-177	-26	10.6064
	-177	-25	10.3476
	-177	-24	10.0876
	-177	-23	9.82749
	-177	-22	9.57107
	-177	-21	9.31598
	-177	-20	9.06341
	-177	-19	8.81409
	-177	-18	8.56964
	-177	-17	8.33019
	-177	-16	8.0959
	-177	-15	7.86983
	-177	-14	7.65137
	-177	-13	7.44196
	-177	-12	7.24404
	-177	-11	7.0581
	-177	-10	6.88468
	-177	-9	6.72683
	-177	-8	6.58517
	-177	-7	6.46114
	-177	-6	6.35525
	-177	-5	6.27046
	-177	-4	6.20512
	-177	-3	6.16294
	-177	-2	6.14191
	-177	-1	6.14434
	-177	0	6.16795
	-177	1	6.21465
	-177	2	6.28198
	-177	3	6.37035
	-177	4	6.47773
	-177	5	6.60314
	-177	6	6.74525
	-177	7	6.9025
	-177	8	7.07386
	-177	9	7.25728
	-177	10	7.45203
	-177	11	7.65617
	-177	12	7.8697
	-177	13	8.08986
	-177	14	8.31608
	-177	15	8.54864
	-177	16	8.78417
	-177	17	9.02433
	-177	18	9.26609
	-177	19	9.51157
	-177	20	9.75738
	-177	21	10.0029
	-177	22	10.2501
	-177	23	10.4979
	-177	24	10.744
	-177	25	10.9888
	-177	26	11.2338
	-177	27	11.4757
	-177	28	11.7157
	-177	29	11.9537
	-177	30	12.1906
	-177	31	12.425
	-177	32	12.6557
	-177	33	12.8844
	-177	34	13.1098
	-177	35	13.332
	-177	36	13.5523
	-177	37	13.768
	-177	38	13.9823
	-177	39	14.1924
	-177	40	14.4
	-177	41	14.6036
	-177	42	14.8046
	-177	43	15.0033
	-177	44	15.1978
	-177	45	15.3908
	-177	46	15.5791
	-177	47	15.765
	-177	48	15.9483
	-177	49	16.1282
	-177	50	16.3066
	-177	51	16.4823
	-177	52	16.6534
	-177	53	16.824
	-177	54	16.992
	-177	55	17.1581
	-177	56	17.3207
	-177	57	17.4813
	-177	58	17.6401
	-177	59	17.7966
	-177	60	17.9507
	-177	61	18.104
	-177	62	18.2544
	-177	63	18.4036
	-177	64	18.5504
	-177	65	18.6954
	-177	66	18.8402
	-177	67	18.9823
	-177	68	19.1223
	-177	69	19.2616
	-177	70	19.3988
	-177	71	19.5343
	-177	72	19.6686
	-177	73	19.8018
	-177	74	19.9337
	-177	75	20.0633
	-177	76	20.1922
	-177	77	20.3189
	-177	78	20.4448
	-177	79	20.5698
	-177	80	20.6919
	-177	81	20.8133
	-177	82	20.9338
	-177	83	21.0522
	-177	84	21.1696
	-177	85	21.2846
	-177	86	21.3992
	-177	87	21.5121
	-177	88	21.6225
	-177	89	21.7313
	-177	90	21.8397
	-177	91	21.9467
	-177	92	22.0508
	-177	93	22.1542
	-177	94	22.2563
	-177	95	22.3558
	-177	96	22.4543
	-177	97	22.5506
	-177	98	22.6466
	-177	99	22.74
	-177	100	22.8324
	-177	101	22.9228
	-177	102	23.0109
	-177	103	23.0977
	-177	104	23.1833
	-177	105	23.2677
	-177	106	23.3502
	-177	107	23.4304
	-177	108	23.509
	-177	109	23.5868
	-177	110	23.662
	-177	111	23.7364
	-177	112	23.8091
	-177	113	23.8797
	-177	114	23.9488
	-177	115	24.0168
	-177	116	24.0835
	-177	117	24.1478
	-177	118	24.2117
	-177	119	24.2725
	-177	120	24.3327
	-177	121	24.3913
	-177	122	24.4497
	-177	123	24.505
	-177	124	24.5598
	-177	125	24.612
	-177	126	24.6641
	-177	127	24.715
	-177	128	24.7632
	-177	129	24.8107
	-177	130	24.8566
	-177	131	24.9013
	-177	132	24.9448
	-177	133	24.9872
	-177	134	25.0285
	-177	135	25.0682
	-177	136	25.107
	-177	137	25.1432
	-177	138	25.1794
	-177	139	25.2141
	-177	140	25.2481
	-177	141	25.2805
	-177	142	25.3112
	-177	143	25.3411
	-177	144	25.3703
	-177	145	25.3977
	-177	146	25.4253
	-177	147	25.4498
	-177	148	25.4744
	-177	149	25.4978
	-177	150	25.5211
	-177	151	25.542
	-177	152	25.5626
	-177	153	25.5828
	-177	154	25.6002
	-177	155	25.6183
	-177	156	25.6343
	-177	157	25.6507
	-177	158	25.6639
	-177	159	25.6783
	-177	160	25.6916
	-177	161	25.7026
	-177	162	25.7133
	-177	163	25.7228
	-177	164	25.7317
	-177	165	25.7402
	-177	166	25.7468
	-177	167	25.753
	-177	168	25.7595
	-177	169	25.7637
	-177	170	25.7671
	-177	171	25.7691
	-177	172	25.771
	-177	173	25.7717
	-177	174	25.7715
	-177	175	25.7717
	-177	176	25.7699
	-177	177	25.7668
	-177	178	25.7628
	-177	179	25.7589
	-177	180	25.7528
	-176	-180	25.7485
	-176	-179	25.7416
	-176	-178	25.7342
	-176	-177	25.7263
	-176	-176	25.7164
	-176	-175	25.7077
	-176	-174	25.6957
	-176	-173	25.6844
	-176	-172	25.6715
	-176	-171	25.6572
	-176	-170	25.6436
	-176	-169	25.628
	-176	-168	25.612
	-176	-167	25.5948
	-176	-166	25.5765
	-176	-165	25.5568
	-176	-164	25.5385
	-176	-163	25.5178
	-176	-162	25.4969
	-176	-161	25.4752
	-176	-160	25.4526
	-176	-159	25.4296
	-176	-158	25.4055
	-176	-157	25.3808
	-176	-156	25.3563
	-176	-155	25.3298
	-176	-154	25.3043
	-176	-153	25.2772
	-176	-152	25.2507
	-176	-151	25.2231
	-176	-150	25.1944
	-176	-149	25.1665
	-176	-148	25.1378
	-176	-147	25.1079
	-176	-146	25.0784
	-176	-145	25.0485
	-176	-144	25.0189
	-176	-143	24.9874
	-176	-142	24.9563
	-176	-141	24.9257
	-176	-140	24.8949
	-176	-139	24.8627
	-176	-138	24.8308
	-176	-137	24.7984
	-176	-136	24.7666
	-176	-135	24.7342
	-176	-134	24.7006
	-176	-133	24.6677
	-176	-132	24.6333
	-176	-131	24.5997
	-176	-130	24.5647
	-176	-129	24.5295
	-176	-128	24.495
	-176	-127	24.4588
	-176	-126	24.4221
	-176	-125	24.3847
	-176	-124	24.346
	-176	-123	24.3077
	-176	-122	24.268
	-176	-121	24.2272
	-176	-120	24.1858
	-176	-119	24.1435
	-176	-118	24.1
	-176	-117	24.0556
	-176	-116	24.0092
	-176	-115	23.9622
	-176	-114	23.9122
	-176	-113	23.863
	-176	-112	23.8115
	-176	-111	23.7582
	-176	-110	23.7019
	-176	-109	23.6458
	-176	-108	23.5867
	-176	-107	23.5257
	-176	-106	23.464
	-176	-105	23.3986
	-176	-104	23.3326
	-176	-103	23.2638
	-176	-102	23.1932
	-176	-101	23.1199
	-176	-100	23.0436
	-176	-99	22.9663
	-176	-98	22.8861
	-176	-97	22.8046
	-176	-96	22.7188
	-176	-95	22.633
	-176	-94	22.5425
	-176	-93	22.4508
	-176	-92	22.3566
	-176	-91	22.2589
	-176	-90	22.1609
	-176	-89	22.0594
	-176	-88	21.9543
	-176	-87	21.8476
	-176	-86	21.7386
	-176	-85	21.6266
	-176	-84	21.5119
	-176	-83	21.3964
	-176	-82	21.2769
	-176	-81	21.1558
	-176	-80	21.0324
	-176	-79	20.906
	-176	-78	20.7771
	-176	-77	20.6465
	-176	-76	20.5138
	-176	-75	20.3786
	-176	-74	20.2402
	-176	-73	20.0997
	-176	-72	19.9569
	-176	-71	19.8115
	-176	-70	19.6637
	-176	-69	19.5136
	-176	-68	19.3614
	-176	-67	19.207
	-176	-66	19.05
	-176	-65	18.8898
	-176	-64	18.7269
	-176	-63	18.5616
	-176	-62	18.3945
	-176	-61	18.225
	-176	-60	18.0517
	-176	-59	17.8758
	-176	-58	17.6969
	-176	-57	17.5169
	-176	-56	17.3328
	-176	-55	17.1457
	-176	-54	16.9556
	-176	-53	16.7626
	-176	-52	16.5678
	-176	-51	16.3677
	-176	-50	16.1659
	-176	-49	15.9612
	-176	-48	15.7518
	-176	-47	15.5406
	-176	-46	15.3266
	-176	-45	15.1089
	-176	-44	14.8875
	-176	-43	14.6626
	-176	-42	14.4355
	-176	-41	14.2054
	-176	-40	13.9719
	-176	-39	13.735
	-176	-38	13.496
	-176	-37	13.2537
	-176	-36	13.0079
	-176	-35	12.761
	-176	-34	12.51
	-176	-33	12.2581
	-176	-32	12.0031
	-176	-31	11.7469
	-176	-30	11.4891
	-176	-29	11.2299
	-176	-28	10.9702
	-176	-27	10.7086
	-176	-26	10.4486
	-176	-25	10.1884
	-176	-24	9.92687
	-176	-23	9.66858
	-176	-22	9.41198
	-176	-21	9.15719
	-176	-20	8.90595
	-176	-19	8.65941
	-176	-18	8.41672
	-176	-17	8.17991
	-176	-16	7.9491
	-176	-15	7.72739
	-176	-14	7.51468
	-176	-13	7.31168
	-176	-12	7.12085
	-176	-11	6.94264
	-176	-10	6.7787
	-176	-9	6.63068
	-176	-8	6.50013
	-176	-7	6.38769
	-176	-6	6.29412
	-176	-5	6.22272
	-176	-4	6.17135
	-176	-3	6.14327
	-176	-2	6.13691
	-176	-1	6.15365
	-176	0	6.19078
	-176	1	6.25131
	-176	2	6.33161
	-176	3	6.43345
	-176	4	6.55128
	-176	5	6.68815
	-176	6	6.83958
	-176	7	7.00594
	-176	8	7.1845
	-176	9	7.37488
	-176	10	7.57498
	-176	11	7.7841
	-176	12	8.00121
	-176	13	8.22454
	-176	14	8.45387
	-176	15	8.68819
	-176	16	8.92542
	-176	17	9.16671
	-176	18	9.40908
	-176	19	9.654
	-176	20	9.89935
	-176	21	10.1442
	-176	22	10.3906
	-176	23	10.6366
	-176	24	10.8805
	-176	25	11.1238
	-176	26	11.3661
	-176	27	11.6055
	-176	28	11.8432
	-176	29	12.079
	-176	30	12.3127
	-176	31	12.5437
	-176	32	12.7716
	-176	33	12.9971
	-176	34	13.2199
	-176	35	13.4394
	-176	36	13.6562
	-176	37	13.8685
	-176	38	14.0796
	-176	39	14.2871
	-176	40	14.4911
	-176	41	14.6925
	-176	42	14.8909
	-176	43	15.0861
	-176	44	15.2775
	-176	45	15.468
	-176	46	15.6543
	-176	47	15.8378
	-176	48	16.0182
	-176	49	16.1967
	-176	50	16.3717
	-176	51	16.5456
	-176	52	16.7155
	-176	53	16.8838
	-176	54	17.0489
	-176	55	17.2131
	-176	56	17.3741
	-176	57	17.534
	-176	58	17.6901
	-176	59	17.8459
	-176	60	17.9991
	-176	61	18.1503
	-176	62	18.3004
	-176	63	18.448
	-176	64	18.5939
	-176	65	18.7385
	-176	66	18.8816
	-176	67	19.0234
	-176	68	19.1626
	-176	69	19.3006
	-176	70	19.4369
	-176	71	19.5731
	-176	72	19.7062
	-176	73	19.8387
	-176	74	19.9702
	-176	75	20.0987
	-176	76	20.2273
	-176	77	20.3526
	-176	78	20.4785
	-176	79	20.6021
	-176	80	20.7242
	-176	81	20.8451
	-176	82	20.9654
	-176	83	21.083
	-176	84	21.1992
	-176	85	21.3146
	-176	86	21.4275
	-176	87	21.5396
	-176	88	21.6495
	-176	89	21.7584
	-176	90	21.8659
	-176	91	21.9723
	-176	92	22.0757
	-176	93	22.1786
	-176	94	22.2792
	-176	95	22.3779
	-176	96	22.4763
	-176	97	22.5719
	-176	98	22.6673
	-176	99	22.76
	-176	100	22.8511
	-176	101	22.9411
	-176	102	23.0279
	-176	103	23.1149
	-176	104	23.1994
	-176	105	23.2823
	-176	106	23.3643
	-176	107	23.4436
	-176	108	23.5224
	-176	109	23.5985
	-176	110	23.6734
	-176	111	23.7475
	-176	112	23.8181
	-176	113	23.8884
	-176	114	23.9571
	-176	115	24.0247
	-176	116	24.0897
	-176	117	24.1544
	-176	118	24.2169
	-176	119	24.2775
	-176	120	24.3376
	-176	121	24.3955
	-176	122	24.453
	-176	123	24.5081
	-176	124	24.5616
	-176	125	24.6146
	-176	126	24.6649
	-176	127	24.7159
	-176	128	24.7635
	-176	129	24.8104
	-176	130	24.856
	-176	131	24.9012
	-176	132	24.9436
	-176	133	24.9858
	-176	134	25.0271
	-176	135	25.0657
	-176	136	25.1045
	-176	137	25.1408
	-176	138	25.1772
	-176	139	25.2111
	-176	140	25.2444
	-176	141	25.277
	-176	142	25.308
	-176	143	25.3372
	-176	144	25.3667
	-176	145	25.3944
	-176	146	25.4213
	-176	147	25.4462
	-176	148	25.4712
	-176	149	25.4938
	-176	150	25.5176
	-176	151	25.5379
	-176	152	25.5579
	-176	153	25.5784
	-176	154	25.596
	-176	155	25.6136
	-176	156	25.6299
	-176	157	25.6467
	-176	158	25.6602
	-176	159	25.674
	-176	160	25.6865
	-176	161	25.6978
	-176	162	25.7088
	-176	163	25.7186
	-176	164	25.7276
	-176	165	25.7361
	-176	166	25.7431
	-176	167	25.7491
	-176	168	25.7547
	-176	169	25.7598
	-176	170	25.763
	-176	171	25.7646
	-176	172	25.7668
	-176	173	25.7677
	-176	174	25.7677
	-176	175	25.767
	-176	176	25.7656
	-176	177	25.7622
	-176	178	25.7579
	-176	179	25.7537
	-176	180	25.7485
	-175	-180	25.7431
	-175	-179	25.7375
	-175	-178	25.7295
	-175	-177	25.721
	-175	-176	25.712
	-175	-175	25.7025
	-175	-174	25.6909
	-175	-173	25.6796
	-175	-172	25.667
	-175	-171	25.6521
	-175	-170	25.6387
	-175	-169	25.6238
	-175	-168	25.6074
	-175	-167	25.5898
	-175	-166	25.5727
	-175	-165	25.5529
	-175	-164	25.5351
	-175	-163	25.514
	-175	-162	25.493
	-175	-161	25.4716
	-175	-160	25.4496
	-175	-159	25.427
	-175	-158	25.4037
	-175	-157	25.3783
	-175	-156	25.3544
	-175	-155	25.3288
	-175	-154	25.3038
	-175	-153	25.277
	-175	-152	25.2504
	-175	-151	25.223
	-175	-150	25.1951
	-175	-149	25.1671
	-175	-148	25.14
	-175	-147	25.1105
	-175	-146	25.0813
	-175	-145	25.0523
	-175	-144	25.0224
	-175	-143	24.9925
	-175	-142	24.9617
	-175	-141	24.932
	-175	-140	24.9007
	-175	-139	24.8696
	-175	-138	24.8387
	-175	-137	24.8063
	-175	-136	24.7744
	-175	-135	24.7421
	-175	-134	24.7099
	-175	-133	24.6768
	-175	-132	24.643
	-175	-131	24.6102
	-175	-130	24.5747
	-175	-129	24.5398
	-175	-128	24.5055
	-175	-127	24.4688
	-175	-126	24.4325
	-175	-125	24.3958
	-175	-124	24.3569
	-175	-123	24.3182
	-175	-122	24.2776
	-175	-121	24.2374
	-175	-120	24.1953
	-175	-119	24.152
	-175	-118	24.1075
	-175	-117	24.0637
	-175	-116	24.0164
	-175	-115	23.968
	-175	-114	23.9177
	-175	-113	23.8669
	-175	-112	23.8148
	-175	-111	23.7603
	-175	-110	23.7036
	-175	-109	23.646
	-175	-108	23.5862
	-175	-107	23.5238
	-175	-106	23.461
	-175	-105	23.3949
	-175	-104	23.327
	-175	-103	23.2567
	-175	-102	23.1848
	-175	-101	23.1094
	-175	-100	23.032
	-175	-99	22.9532
	-175	-98	22.8711
	-175	-97	22.7889
	-175	-96	22.7018
	-175	-95	22.6137
	-175	-94	22.5213
	-175	-93	22.4286
	-175	-92	22.3328
	-175	-91	22.2344
	-175	-90	22.1343
	-175	-89	22.0307
	-175	-88	21.9246
	-175	-87	21.8163
	-175	-86	21.705
	-175	-85	21.5915
	-175	-84	21.4761
	-175	-83	21.3582
	-175	-82	21.2381
	-175	-81	21.1156
	-175	-80	20.99
	-175	-79	20.8626
	-175	-78	20.733
	-175	-77	20.6002
	-175	-76	20.4658
	-175	-75	20.3291
	-175	-74	20.189
	-175	-73	20.0475
	-175	-72	19.9027
	-175	-71	19.7556
	-175	-70	19.6067
	-175	-69	19.4544
	-175	-68	19.3002
	-175	-67	19.1445
	-175	-66	18.9863
	-175	-65	18.824
	-175	-64	18.659
	-175	-63	18.4923
	-175	-62	18.3237
	-175	-61	18.1517
	-175	-60	17.9762
	-175	-59	17.7986
	-175	-58	17.6172
	-175	-57	17.4349
	-175	-56	17.2486
	-175	-55	17.0595
	-175	-54	16.8663
	-175	-53	16.6706
	-175	-52	16.4731
	-175	-51	16.2705
	-175	-50	16.0659
	-175	-49	15.8591
	-175	-48	15.6469
	-175	-47	15.4325
	-175	-46	15.216
	-175	-45	14.9948
	-175	-44	14.7702
	-175	-43	14.5426
	-175	-42	14.3128
	-175	-41	14.0791
	-175	-40	13.8428
	-175	-39	13.6029
	-175	-38	13.3611
	-175	-37	13.1158
	-175	-36	12.8676
	-175	-35	12.6175
	-175	-34	12.3644
	-175	-33	12.1096
	-175	-32	11.8522
	-175	-31	11.5947
	-175	-30	11.3348
	-175	-29	11.0732
	-175	-28	10.8116
	-175	-27	10.5501
	-175	-26	10.288
	-175	-25	10.0268
	-175	-24	9.76647
	-175	-23	9.50743
	-175	-22	9.25096
	-175	-21	8.99842
	-175	-20	8.74788
	-175	-19	8.50389
	-175	-18	8.26465
	-175	-17	8.03135
	-175	-16	7.80469
	-175	-15	7.58839
	-175	-14	7.38084
	-175	-13	7.18472
	-175	-12	7.00232
	-175	-11	6.83321
	-175	-10	6.67925
	-175	-9	6.54084
	-175	-8	6.42132
	-175	-7	6.32212
	-175	-6	6.24154
	-175	-5	6.18383
	-175	-4	6.14596
	-175	-3	6.13248
	-175	-2	6.14118
	-175	-1	6.17195
	-175	0	6.22252
	-175	1	6.2967
	-175	2	6.38987
	-175	3	6.50304
	-175	4	6.63245
	-175	5	6.77801
	-175	6	6.93886
	-175	7	7.11281
	-175	8	7.29856
	-175	9	7.49548
	-175	10	7.70086
	-175	11	7.91473
	-175	12	8.1352
[truncated: 128,323 more rows]

## Sheet: Figure 1g
Figure 1g
	PDB ID	phi4	psi4	phi5	psi5	phi6	psi6	phi7	psi7
	4O2F	-95.4072	49.5872	-117.307	125.157	-120.18	108.519	-147.627	111.611
	1DUY	-102.506	9.17425	-119.581	140.976	-57.235	136.179	-140.133	120.691
	6MT3	-135.27	116.446	-106.449	105.204	-81.8838	-14.3644	-91.6151	121.951
	7KGP	-98.674	-7.42293	-62.7913	127.582	-115.914	117.581	-135.366	118.979
	4QRS	-73.2093	131.339	-107.739	111.594	-114.82	-31.5034	-101.288	118.213
	3PWN	-110.459	3.90495	-106.844	156.692	-112.66	147.322	-146.569	127.941
	3V5H	-83.4658	-35.0599	-113.099	133.996	-126.438	127.157	-102.565	151.549
	5VWH	-87.2109	-2.79022	-75.6519	128.641	-77.8861	125.23	-119.225	75.628
	3QFD	-124.392	175.808	83.7316	22.0884	-92.3963	111.15	-104.063	155.635
	5EO0	-117.251	179.804	52.7737	38.1689	-77.4023	139.969	-80.5714	155.469
	5W6A	-75.3042	-14.3456	-81.6162	97.526	-85.6267	138.633	-76.2019	122.665
	4U1N	-63.0183	131.199	-66.4791	148.328	-109.443	-59.4311	-146.151	142.783
	6UZM	-59.0473	153.063	-61.2595	125.867	-100.321	-175.259	-74.4769	145.345
	1DUZ	-112.337	18.8785	-115.454	139.69	-71.7234	148.276	-137.682	127.314
	3X12	-89.552	3.38738	-79.4944	124.36	-74.9151	125.373	-115.638	73.0336
	1TVH	-76.2197	-179.136	-50.4446	123.486	-69.1132	149.871	-77.6914	136.893
	3GSV	-69.5893	-20.8126	-142.001	144.808	-129.891	111.292	-70.7917	142.883
	4NNY	-95.311	123.857	-120.599	88.0248	-105.753	-13.6779	-93.8441	125.461
	3MR9	-59.9201	-31.8252	-148.289	146.95	-128.182	108.908	-67.4623	142.027
	3LV3	-70.0855	-49.7107	-71.0565	143.562	-131.52	147.172	-136.79	134.081
	3UPR	-104.181	108.029	-163.346	96.0993	-80.8605	85.116	-103.889	117.069
	3LKR	-89.043	-10.3748	-110.654	126.393	-94.8417	125.407	-130.032	127.882
	5WSH	-79.6506	-15.3412	-113.366	154.299	-149.63	75.7491	-59.269	141.12
	1JHT	-135.686	-177.888	75.0169	18.9763	-85.6631	108.497	-95.8253	162.12
	1QEW	-72.8224	-71.5104	-36.9354	143.192	-100.426	136.548	-132.115	106.312
	6O9B	-56.2356	141.869	-61.1283	136.406	-70.4406	159.146	-68.3447	170.403
	5VGD	-59.2565	-57.0846	-85.5142	129.792	-74.9789	150.897	-84.1835	111.746
	4NQV	-75.1154	-52.2601	-120.859	156.893	-115.666	139.027	-85.6744	149.407
	3I6L	-101.483	63.8768	-142.671	107.036	-85.6442	109.671	-126.04	120.904
	3KYN	-77.2512	-32.4138	-138.053	160.56	-91.7228	169.554	-89.71	130.698
	3MRL	-68.0489	-36.4245	-135.379	150.679	-137.666	139.723	-107.716	142.846
	1B0G	-90.6646	-9.42836	-103.157	144.211	-126.042	92.2572	-74.5245	154.487
	3BZF	-72.6654	-13.4651	-138.184	119.6	-102.962	117.706	-44.2151	142.998
	2X4S	-84.0303	-14.4032	-77.3215	119.691	-60.201	128.206	-139.303	105.967
	3BVN	-86.1514	118.793	-121.579	107.195	-77.9317	-27.4549	-67.2172	136.508
	2XPG	-102.957	-5.06443	-115.641	143.163	-140.479	143.674	-143.52	128.344
	3TO2	-111.168	12.6729	-83.9149	107.184	-127.033	85.3131	-93.144	133.138
	4L3C	-60.561	-28.6886	-162.623	152.832	-114.915	148.182	-100.878	136.351
	6GGM	-65.5818	-29.0622	-148.713	171.903	-122.126	149.92	-57.0898	143.179
	1KPR	-65.124	-22.8785	-154.679	153.195	-115.165	168.375	-78.9744	143.686
	5W69	-77.2982	-8.72294	-114.561	175.075	-102.576	144.713	-106.14	124.393
	7F4W	-120.575	3.72552	-110.593	122.811	-131.409	128.874	-133.982	154.674
	3MRG	-81.0736	-5.38807	-131.562	146.204	-127.219	114.59	-83.1064	125.367
	6PYW	-79.3539	-14.9487	-63.2023	147.654	-120.987	123.01	-130.679	141.114
	6PYV	-78.9212	-15.38	-65.743	143.403	-118.828	130.182	-133.587	142.45
	7M8T	-101.948	-16.0728	-90.9654	133.916	-144.888	146.167	-143.929	142.678
	5EU5	-82.3154	-14.8409	-148.485	68.6208	-62.729	120.001	-85.0161	139.743
	3PWL	-114.069	-3.75993	-87.8634	157.913	-122.981	158.773	-150.378	160.651
	3D18	-71.2555	-49.9579	-67.8284	138.429	-76.8492	157.557	-149.428	132.683
	4I4W	-91.4957	80.5307	-117.67	124.973	-122.903	2.9615	-69.594	140.121
	1I7U	-72.5915	-19.1463	-100.435	132.994	-117.453	107.01	-70.0234	161.135
	5WMN	-64.7178	143.187	-59.4551	145.542	-73.3217	170.653	-68.4226	157.549
	6ULI	-67.3073	163.629	-87.3859	130.088	-103.574	-144.677	-88.686	146.592
	1YDP	-50.7058	-46.9326	-121.843	155.76	-94.5436	157.665	-79.6907	148.568
	3FT4	-73.2623	-24.9137	-160.059	139.282	-116.27	125.613	-74.4485	144.072
	3REW	-92.364	-0.319411	-84.2318	122.941	-84.2616	127.632	-139.065	154.704
	5VUF	-127.441	81.7292	-134.218	129.333	-64.2167	114.723	-133.276	76.0309
	1T1Y	-84.5478	-41.665	-112.323	140.896	-124.513	111.982	-83.626	145.418
	4K7F	-101.505	7.88225	-126.827	66.6774	-75.5081	162.297	-143.589	140.763
	5SWQ	136.41	-33.3006	-159.967	130.025	-122.28	131.612	-138.06	136.625
	5VUD	-86.114	-0.578482	-79.5239	121.865	-74.026	129.318	-125.235	86.0867
	6VB3	-49.9401	142.501	-61.3024	134.578	-117.042	-162.549	-71.7347	140.858
	3GSX	-64.2256	-30.3891	-142.235	140.35	-128.019	103.297	-65.9089	141.796
	6PTB	-89.2731	-14.6126	-116.046	128.731	-132.931	98.167	-77.6713	138.439
	1E27	-82.7806	129.992	-112.868	77.5385	-91.8289	-15.8169	-100.776	122.939
	1EEY	-63.568	-69.9833	-95.3186	148.8	-137.074	93.7894	-80.6101	143.713
	1A1O	-94.7033	83.8974	-157.9	128.721	-136.763	107.01	-126.564	142.78
	1EEZ	-77.7658	-14.7162	-120.852	111.93	-117.067	75.7606	-58.9525	159.544
	6GHN	-64.6108	-39.1489	-148.307	174.625	-117.488	154.695	-69.4124	143.137
	6UJQ	-86.0164	-28.0424	-77.4535	141.484	-87.2084	92.1411	-103.939	136.199
	6Z9W	-154.345	13.1701	-96.8337	100.567	-105.199	109.9	-158.052	143.033
	3AM8	-64.1265	-38.103	-136.013	137.416	-101.548	-165.835	-100.542	130.29
	1K5N	-104.416	-7.08718	-88.243	146.579	-88.9525	122.412	-123.696	111.422
	2BVP	-98.8971	7.82065	-76.6144	97.9698	-110.228	105.676	-123.928	126.414
	6JOZ	-86.781	-23.2038	-88.0931	144.767	-123.068	124.193	-103.916	113.794
	4U1J	-94.1387	160.241	66.7311	28.1198	-65.434	156.942	-109.67	149.745
	5WMQ	-86.1913	124.593	-112.474	130.037	-118.421	-29.3462	-93.1622	120.139
	6MT4	-63.226	152.64	-59.1903	136.699	-73.0943	-41.0548	-155.264	150.898
	6O4Y	-72.4098	-41.3336	-132.798	158.187	-131.492	112.436	-77.9277	134.267
	1M6O	-71.6178	-10.9402	-102.976	126.797	-130.71	137.445	-114.738	132.215
	3GSO	-59.9075	-37.6993	-138.806	150.296	-131.687	110.12	-77.4484	142.41
	5TXS	-79.6975	156.797	-67.8988	134.822	-133.478	-35.1935	-145.976	133.734
	3KYO	-89.485	-16.8339	-124.915	149.88	-140.493	144.221	-119.105	161.532
	5E00	-55.11	-47.235	-166.436	165.265	-113.378	142.08	-79.2778	145.009
	1TVB	-73.9966	169.664	-41.4903	123.248	-66.346	146.848	-78.2471	140.958
	3LKP	-93.0704	-19.1678	-98.4276	133.578	-116.79	127.992	-122.45	128.055
	4HX1	-137.191	17.6518	-109.099	162.987	-109.842	112.576	-138.043	133.642
	5EO1	-108.83	-178.75	58.8252	32.7749	-83.1598	127.468	-68.8305	155.639
	3KPL	-78.7546	102.999	-87.9904	100.327	-90.6192	-13.9375	-81.1913	128.379
	3X14	-83.81	136.875	-68.1149	110.977	-56.3873	-32.9903	-166.754	157.531
	4NQX	-73.4164	-32.8951	-142.7	160.753	-120.763	138.055	-85.7358	149.334
	3L3G	-71.8579	-19.2936	-95.1206	123.75	-128.649	139.487	-113.027	145.873
	5IND	-96.2096	133.45	-68.9208	134.402	-92.5046	-37.8492	-156.555	163.968
	3X11	-84.2564	11.9547	-91.9549	119.111	-70.307	120.436	-114.031	73.4185
	1T1X	-73.8868	-78.0754	-79.8175	143.232	-126.965	111.25	-78.5434	141.816
	3I6G	-88.1539	-9.28415	-140.522	128.009	-99.8614	162.575	-130.695	128.938
	2BSR	-93.2361	-46.0783	-44.7979	123.601	-96.2995	131.797	-131.551	145.644
	2X4O	-94.6424	5.01387	-111.921	176.878	-130.167	106.262	-84.9671	159.518
	4HWZ	-87.6176	-31.3809	-86.8384	179.146	-171.021	62.5006	-49.798	146.437
	3L3J	-60.601	-171.591	-52.0343	130.813	-70.5398	159.289	-101.303	149.222
	7JYW	-77.601	86.6896	-88.262	93.4168	-133.599	-9.16431	-83.8112	133.268
	3D25	-82.6034	-15.5511	-161.507	131.106	-111.175	124.606	-76.4204	142.815
	7M8U	-88.2064	-12.6165	-79.3985	126.992	-90.8556	128.823	-150.657	115.974
	6Q3K	-73.9723	-25.0189	-141.504	147.141	-132.675	102.479	-68.4126	140.756
	7KGR	-69.0415	-31.4231	-124.817	146.819	-109.104	166.55	-142.008	138.987
	7KGS	-121.058	72.88	-82.8365	163.468	-115.401	37.721	-83.0793	60.2002
	6OPD	-90.0708	-12.3959	-118.14	128.479	-137.175	92.4732	-82.2262	143.248
	3BP7	-58.6019	139.005	-69.4163	155.515	-75.8761	177.372	-67.6334	171.564
	5IEK	-104.695	5.51972	-130.231	41.2925	-57.1996	127.485	-95.3799	159.533
	6VB0	-95.8108	166.634	63.7122	37.852	-62.1843	138.584	-79.5213	141.815
	6PTE	-89.461	-18.2654	-116.133	129.051	-135.469	91.2358	-79.0672	138.534
	5VVP	-84.1431	-4.14083	-106.859	108.111	-135.502	111.523	-109.013	157.977
	7P3E	-78.823	-33.1815	-99.1274	163.822	-115.831	124.606	-123.648	137.715
	6UZP	-55.746	151.102	-64.6664	131.57	-117.74	-166.045	-74.5415	148.597
	1W0W	-86.7234	10.9652	-107.626	135.182	-122.791	106.579	-107.188	118.761
	6SSA	-95.4492	1.68212	-114.9	20.4575	-56.5572	139.601	-122.153	135.958
	7EJN	-100.08	-20.9823	-131.228	112.877	-97.2894	156.34	-144.023	-165.847
	7KGO	-74.6175	-37.5293	-138.85	138.025	-116.577	121.029	-69.0671	150.832
	1I1Y	-165.195	144.109	-78.0957	-171.284	-134.155	113.413	-90.6851	141.252
	1OF2	-78.6716	-41.5089	-90.0597	152.338	-162.851	164.226	-144.406	136.603
	1A1M	-130.349	49.2537	-104.872	166.958	-83.5671	116.9	-100.113	31.7292
	7LG3	-76.8498	-10.7407	-80.1107	140.727	-84.5103	129.638	-133.757	131.721
	1A9E	-79.5992	118.579	-90.1207	98.5215	-103.677	-22.874	-100.867	121.777
	6SS7	-88.3528	5.07092	-119.789	19.4208	-69.6494	134.761	-114.46	138.141
	5MEP	-88.0631	78.9424	-117.878	116.675	-113.948	81.2849	-124.682	135.776
	3MRB	-81.9869	-5.09888	-165.232	146.457	-111.011	170.421	-124.227	140.307
	3MRK	-88.2696	-32.3045	-135.85	79.2332	-73.1688	110.294	-76.0157	134.997
	1X7Q	-62.7408	161.344	-54.1026	135.299	-86.6226	-175.575	-59.3742	142.747
	5DEF	-87.6714	-30.3031	-112.447	149.027	-156.194	168.258	-137.508	135.904
	1N2R	-85.4141	9.20143	-115.842	138.994	-114.983	142.952	-135.124	122.356
	5N6B	-93.2527	0.56906	-124.962	32.4969	-62.5845	145.685	-120.765	134.833
	3LKO	-102.45	-11.4403	-98.2263	131.596	-89.5837	143.825	-151.049	121.855
	5ENW	-73.6981	86.3039	92.7418	136.19	-123.721	151.035	-73.4354	137.2
	1T1Z	-79.8382	-67.2721	-96.9514	130.717	-116.788	118.991	-79.3113	136.641
	3HPJ	-61.7572	-32.218	-125.39	149.058	-102.93	114.152	-65.3728	132.67
	3RL1	-93.0357	-3.27656	-132.09	58.5285	-54.9415	139.834	-128.318	131.91
	6Z9V	-106.614	-38.1877	-89.9651	112.673	-135.627	93.7448	-70.9631	132.313
	6XQA	-86.2234	111.864	-106.777	95.606	-120.831	-20.9283	-80.09	146.628
	6VR5	-92.3129	-18.6407	-68.2117	121.101	-148.976	46.813	-77.8111	143.32
	1S9X	-63.2664	-21.1248	-178.501	147.606	-112.954	128.215	-70.8982	141.983
	2DYP	-62.9115	-44.1437	-130.164	164.425	-102.668	151.603	-66.6848	144.801
	6MT6	-57.9553	149.688	-54.9052	141.182	-72.5467	-44.5859	-159.534	145.812
	5WMO	-93.169	-14.8127	-74.3791	157.764	-70.8552	132.953	-119.79	102.429
	3GSU	-61.8567	-37.9335	-136.584	151.523	-129.458	116.262	-73.8873	142.445
	5VUE	-115.45	95.3551	-147.531	136.117	-74.9499	127.839	-126.272	68.6358
	5VWF	-86.4131	-29.9308	-63.8341	113.43	-113.494	120.437	-100.966	144.153
	3KPQ	-44.9425	-43.57	-80.5697	138.509	-145.592	110.222	-105.763	150.878
	3MYJ	-63.0608	-41.188	-106.43	158.751	-108.734	115.028	-71.9275	136.826
	5HHP	-69.9514	-43.3748	-122.001	140.965	-116.855	170.111	-135.26	141.904
	7LFZ	-90.4946	119.708	-147.337	121.267	-105.76	14.2177	-80.9481	129.715
	2BST	-86.349	-86.9459	6.83153	114.739	-92.602	118.427	-147.777	120.994
	3MRI	-90.0057	98.8563	-107.165	102.628	-123.547	5.43316	-92.1812	127.168
	1I7R	-112.249	29.0221	-130.77	129.95	-120.484	84.7127	-78.355	161.963
	7MLE	-77.6162	-31.6724	-113.608	160.871	-160.696	119.072	-83.7542	138.707
	3KPO	-34.8708	-54.1932	-103.21	151.768	-135.473	160.666	-125.578	149.224
	3MRF	-78.5421	-4.41022	-86.1039	-62.7515	24.1497	92.2683	-73.3615	150.175
	3V5K	-81.7105	-33.7107	-97.4456	141.994	-132.069	149.665	-134.424	148.108
	3MRH	-87.7803	-7.55019	-137.244	121.044	-102.28	166.465	-141.84	144.336
	5IM7	-86.3623	135.001	-78.2682	117.404	-102.923	-6.74951	-153.173	155.506
	1HHG	-112.747	110.518	-156.045	134.314	-125.704	30.7027	-85.7054	125.381
	6GL1	-71.108	122.512	-58.1778	143.735	-98.4292	-35.4936	-129.573	172.019
	1CG9	-119.131	117.29	-80.3606	79.0215	-73.5664	-43.0565	-97.0222	121.087
	4I48	-102.95	-1.76379	-63.9005	116.013	-134.425	107.765	-145.493	124.669
	6VMC	-60.6711	163.514	-60.4665	122.521	-74.8026	161.536	-73.3055	149.323
	6VB2	-89.9501	160.514	67.8759	40.6389	-66.5267	142.14	-78.8478	141.515
	6PYJ	-76.8241	-17.765	-62.2314	140.403	-112.039	124.561	-133.783	137.721
	6J1W	-81.0877	-4.59889	-125.245	156.275	-161.626	149.104	-126.822	135.695
	7JYV	-87.2838	1.41852	-94.7863	121.039	-124.258	108.578	-133.537	152.395
	6PZ5	-79.4732	-19.6861	-58.8898	138.653	-115.42	129.048	-139.162	145.694
	2V2X	-82.3156	84.4606	-72.266	142.338	-130.222	-39.9803	-81.9714	146.549
	3KPM	-82.814	-11.2072	-101.183	134.438	-144.588	132.876	-104.797	153.95
	7EJM	-78.2266	-13.9067	-136.009	124.962	-105.047	166.295	-147.041	154.028
	5MEO	-89.6281	80.8022	-116.954	125.293	-123.21	0.757228	-69.0934	137.611
	3MRC	-59.5659	128.637	-121.732	81.2353	-95.9785	-22.6522	-72.1605	120.372
	4O2C	-104.572	25.9088	-94.7609	118.313	-107.915	103.167	-147.531	113.511
	3BXN	-59.5226	150.014	-57.8511	149.047	-74.2706	173.495	-70.5138	173.031
	3C9N	-52.3978	143.464	-44.5159	121.201	-81.854	169.143	-66.0059	145.246
	6UZS	-58.8025	151.475	-66.7291	122.614	-108.713	-159.481	-76.4035	146.724
	2AV1	-100.97	13.872	-127.671	143.216	-74.454	139.389	-128.801	128.269
	5U98	-81.1878	-9.76776	-61.7273	128.503	-116.156	116.746	-127.289	142.425
	5VWJ	-92.4249	-4.15942	-65.3739	121.585	-76.9109	133.357	-122.183	81.8922
	5HHN	-87.2222	-12.6636	-119.383	107.127	-104.884	137.511	-118.664	139.719
	3IXA	-87.204	-11.7124	-132.56	60.8997	-68.8145	143.712	-122.033	145.405
	6VB7	-46.7067	138.44	-58.3884	127.688	-101.346	-167.479	-78.2104	143.348
	5EU4	-65.0027	161.525	-52.5808	128.966	-71.7618	164.634	-86.0986	144.073
	6O9C	-66.6665	135.363	-30.6311	141.772	-95.6017	151.003	-62.9565	166.749
	2RFX	-83.4248	7.5717	-86.2011	111.388	-64.7415	122.762	-112.749	77.0852
	7N1B	-81.8813	-27.1979	-59.854	130.198	-97.3493	129.624	-122.682	142.809
	7S8R	-80.0321	-23.6707	-107.456	93.5408	-96.5468	123.215	-102.024	128.562
	7KGQ	-95.9159	-120.822	-59.4315	131.182	-105.442	149.798	-90.4527	130.706
	6MT5	-58.3927	149.885	-56.5592	138.941	-78.8695	-36.1314	-165.822	140.992
	3KLA	-64.6071	-32.2361	-156.368	156.954	-112.514	133.975	-75.5757	137.291
	7MJA	-61.9586	127.562	-107.907	106.833	-123.712	-0.519196	-86.8506	130.766
	1SYV	-77.1467	-2.84014	-100.786	122.031	-110.38	134.991	-113.664	124.731
	3PWJ	-103.114	-16.7944	-93.9527	158.082	-114.801	147.065	-141.037	155.58
	1UXW	-74.1718	-47.5562	-67.3381	143.665	-78.9956	158.401	-148.578	131.221
	3GSW	-52.2213	-38.5762	-149.491	137.854	-99.3504	143.516	-85.9158	137.592
	4NT6	-94.8634	-16.479	-79.0992	122.117	-114.892	165.547	-174.324	155.609
	3BP4	-69.3831	143.485	-59.9005	142.83	-71.3446	175.072	-66.5628	171.431
	3H7B	-110.149	12.0595	-138.188	62.2824	-80.8013	162.96	-144.204	151.042
	3GSR	-60.577	-36.2225	-136.319	135.891	-121.634	110.987	-68.2688	146.942
	7MJ6	-63.4474	-32.3631	-132.114	133.749	-120.086	95.4694	-64.3995	136.151
	3LKN	-84.9669	-30.3439	-90.7795	136.706	-104.027	132.504	-130.6	123.336
	5HHQ	-85.122	-3.68573	-141.003	69.6605	-77.6002	148.685	-115.142	143.236
	4NO5	-90.8094	-42.8374	-55.2147	134.94	-107.135	69.9008	-71.7043	129.518
	3GSQ	-62.3504	-31.1722	-146.84	145.811	-128.751	110.547	-70.2846	144.05
	6GH4	-71.2013	-42.4368	-119.416	122.423	-87.1622	145.506	-64.5861	148.789
	1S9W	-72.9317	-18.2418	-175.853	155.125	-121.976	128.694	-67.0012	146.191
	5MEQ	-76.0092	-33.1162	-138.931	154.627	-139.935	118.356	-88.7179	144.248
	1SYS	-75.0598	-99.1383	57.6993	108.707	-97.931	127.198	-117.311	83.8553
	3BZE	-80.9522	-3.3133	-139.239	144.805	-130.934	-171.873	-109.161	145.132
	6SS9	-89.7125	-1.39598	-136.227	61.6169	-71.2401	128.784	-102.935	153.344
	1I7T	-85.9293	-11.8973	-96.649	150.347	-127.507	72.3806	-56.3969	157.987
	5INC	-69.9561	145.293	-71.3952	-97.9346	-116.639	23.1095	-60.7598	144.338
	4U1M	-73.7359	149.851	-66.2969	148.497	-114.378	-69.6059	-139.355	141.398
	6MTL	-88.268	-12.7631	-76.1882	133.967	-146.986	137.917	-149.056	132.823
	6J2A	-63.4282	-40.1909	-157.695	158.869	-100.009	-164.717	-138.124	154.005
	4LCY	-134.752	168.456	55.8575	37.8075	-76.5197	148.458	-83.2632	152.741
	5XOS	-93.5612	163.528	53.2064	40.7111	-68.2606	133.456	-91.2949	148.932
	2GIT	-109.499	1.64347	-114.018	137.609	-67.0011	139.302	-133.252	125.054
	3L3I	-85.0355	-7.59153	-102.323	121.527	-125.568	105.365	-63.2681	143.6
	3FQT	-71.6056	-169.948	-49.6244	120.185	-73.0533	144.8	-70.9869	140.731
	3L3D	-57.3101	-37.3204	-161.358	151.644	-82.534	178.005	-122.637	147.238
	5VWD	-84.4597	-16.9385	-136.67	139.129	-94.7771	145.678	-99.4214	142.144
	5MER	-73.573	-22.1029	-167.695	160.134	-129.375	146.289	-86.2763	136.739
	3LKS	-90.9347	-9.35317	-101.564	134.73	-109.798	139.045	-141.636	125.313
	6D2T	-79.345	125.855	-94.7037	123.313	-108.126	-69.3883	-82.0164	143.031
	3FQW	-73.7953	150.711	-60.9308	150.548	-88.1833	171.78	-50.233	156.002
	7LGT	-73.243	129.641	-108.475	88.2681	-79.9909	-35.4595	-79.5704	131.619
	3KPN	-84.5736	108.388	-92.6135	92.3877	-78.8102	-12.6712	-86.3598	131.214
	7L1B	-103.773	47.0558	-136.146	135.513	-141.699	146.103	-141.197	122.677
	2AV7	-97.4259	8.34172	-127.179	138.517	-66.0861	136.911	-130.557	122.373
	4U1L	-70.1336	154.463	-60.6836	149.568	-90.4049	174.564	-58.7154	147.009
	4U1K	-76.1734	135.749	-64.5024	144.253	-100.17	-168.529	-63.9425	147.559
	6GH1	-66.1501	-42.2839	-123.558	129.142	-85.3402	143.458	-63.9163	154.576
	1XR8	-65.337	-59.0853	-125.74	174.976	175.156	120.831	-61.9001	163.782
	6UZO	-63.368	147.71	-50.0255	119.238	-82.2583	-178.759	-78.5158	151.33
	6UZQ	-59.7109	140.156	-47.8772	139.998	-122.025	-171.385	-66.4657	146.192
	5F9J	-68.4001	-17.6185	-134.106	141.732	-127.115	94.1221	-71.5215	129.215
	5VGE	-85.8792	167.012	-66.6449	131.968	-128.152	149.363	-57.5552	139.237
	1I1F	-152.252	141.428	-79.1585	172.89	-122.533	121.167	-97.362	142.357
	2BCK	-108.02	94.6495	-99.5576	96.0628	-137.347	28.035	-102.825	140.774
	7EU2	-85.5405	-17.2483	-119.248	126.938	-122.673	145.805	-137.753	147.819
	3MRE	-93.0879	-14.8561	-61.0761	136.968	-109.252	108.913	-136.892	120.744
	6O4Z	-79.1868	-35.799	-130.169	144.846	-124.399	103.889	-73.8027	136.471
	1UXS	-76.0133	134.618	-86.2798	123.529	-107.221	-33.0843	-106.397	133.95
	4U1H	-112.911	169.418	66.5776	21.3623	-71.5057	143.963	-99.9699	161.734
	6J29	-67.1992	-53.1603	-135.308	150.786	-80.8347	151.555	-84.7565	146.786
	6VB1	-92.3107	163.635	64.4261	41.6553	-65.2283	139.849	-79.3582	141.101
	7MJ9	-69.3098	-25.7116	-147.381	143.809	-125.074	95.343	-62.6088	136.59
	4U1S	-79.8441	179.018	-66.0013	-26.136	79.6221	-111.85	-154.09	152.311
	3BO8	-66.1013	-16.4002	-89.1043	128.713	-119.368	152.18	-139.044	128.369
	3LKQ	-98.8849	-11.0825	-98.1879	135.878	-104.981	141.869	-143.161	123.627
	5FA3	-71.1625	-34.1916	-138.058	114.739	-87.8622	133.097	-77.535	135.959
	3MRJ	-93.2405	3.27253	-124.327	142.846	-135.038	147.271	-137.804	146.24
	7EJL	-86.2582	-15.0434	-136.97	114.944	-103.218	147.223	-133.467	168.769
	3KPP	-88.1299	111.619	-100.633	100.022	-94.0887	-7.95838	-75.1358	126.472
	4U1I	-97.3713	65.6788	-139.054	158.091	-141.496	91.7678	-93.2356	135.216
	5EU3	-61.0912	-25.4348	161.596	103.424	-61.6876	149.773	-97.3087	141.622
	3H9H	-102.172	4.34368	-134.895	55.5516	-71.4544	151.13	-122.096	147.17
	6J1V	-71.1434	-30.7624	-120.512	127.456	-106.689	143.395	-107.395	147.095
	1HSA	-87.5329	-19.4468	-49.4167	126.22	-112.849	106.938	-113.532	154.962
	1JGE	-104.17	-4.41788	-81.5839	122.357	-77.5427	125.949	-127.299	103.064
	1S8D	-89.6829	-19.5177	-127.672	141.559	-135.937	98.6212	-76.0877	140.883
	6SS8	-94.2505	6.10975	-118.784	21.0384	-67.7787	137.107	-122.471	136.573
	1W0V	-92.0788	14.0087	-105.942	136.216	-120.57	137.936	-144.788	113.676
	1S9Y	-63.7135	-26.4117	-173.252	154.063	-119.036	132.799	-72.5242	142.024
	6VR1	-80.2432	-11.0999	-83.4262	117.58	-131.132	38.1305	-63.5354	141.27
	3L3K	-62.0792	-60.0474	-76.6727	128.004	-113.206	158.132	-118.564	137.654
	1QQD	-73.7945	18.1672	-115.918	113.262	-59.2177	145.159	-103.942	146.175
	1MHE	-71.0152	-14.9373	-140.046	132.029	-103.822	-174.309	-106.306	137.122
	5V5L-9	-66.8048	-32.7239	-61.7372	147.77	-135.798	114.261	-139.241	140.583
	5F7D-9	-72.7583	87.9129	90.8924	139.996	-124.648	152.229	-68.3796	130.201
	6EI2-9	-85.5226	4.13645	-98.2096	119.728	-147.145	48.34	-72.628	146.896
	5V5M-9	-70.0028	-39.1192	-63.3076	141.54	-109.992	123.989	-125.045	125.106
	4QRU	-78.4051	120.056	-73.3137	115.405	-75.2659	-30.7087	-153.773	145.243
	3SKO	-83.8961	114.212	-93.8233	103.477	-85.6531	-19.5998	-107.121	127.835
	3GIV-9	-90.63	-16.3133	-135.013	65.4877	-76.4346	120.651	-97.4728	148.944
	2CLR-9	-116.038	-3.6477	-71.1594	113.037	-61.0616	125.612	-142.719	124.859
	4QRT	-86.399	117.735	-95.8076	113.783	-118.749	-37.0392	-101.963	118.553
	5T6W-9	-53.3758	19.9214	-104.88	151.969	-176.757	127.604	-119.892	136.888
	5T6X-9	-94.5003	4.72032	-77.8556	91.0277	-121.596	103.515	-105.09	134.859
	5IB2	-68.4683	132.526	-88.0146	119.611	-122.784	35.2974	-153.058	156.759
	5NMH	-90.8203	-13.0026	-135.563	53.9639	-65.821	132.344	-93.6838	142.234
	2V2W	-95.769	-20.1008	-124.482	64.2053	-79.1618	119.875	-81.894	141.528
	2VLL	-100.865	5.12789	-132.634	153.796	-132.303	163.131	-162.126	142.864
	5NMK	-72.6803	-34.3481	-141.646	91.1756	-79.7065	127.094	-77.5671	148.877
	7P3D	-96.6872	2.59459	-103.202	171.738	-113.896	122.937	-128.977	117.635
	2CIK	-60.0519	159.188	-57.0484	126.418	-98.9139	163.209	-52.0447	145.618
	7L1C	-94.3771	176.414	76.8897	124.127	-139.161	107.602	-87.9259	121.75
	2X4U	-167.426	121.879	-104.462	176.235	-115.715	123.005	-94.8941	133.057
	6UJO	-77.7493	96.795	-141.454	143.085	-115.708	85.5108	-107.856	121.83
	7LG0	-114.184	5.6832	-84.6723	136.424	-126.172	141.9	-135.418	119.17
	6VB4	-55.58	145.906	-48.6413	129.256	-95.132	175.097	-74.624	153.79
	1Q94	-117.134	16.1595	-130.64	36.5902	-71.9116	129.019	-94.1249	155.815
	2CLR	-116.038	-3.6477	-71.1594	113.037	-61.0616	125.612	-142.719	124.859
	5V5L	-65.9865	-36.2214	-57.7452	140.922	-136.844	114.979	-143.216	141.81
	5T6X	-98.6988	4.66662	-80.1455	94.0183	-124.938	106.122	-107.8	138.622
	3GIV	-90.63	-16.3133	-135.013	65.4877	-76.4346	120.651	-97.4728	148.944
	5F7D	-72.7583	87.9129	90.8924	139.996	-124.648	152.229	-68.3796	130.201
	6EI2	-90.1021	7.71025	-95.1428	117.327	-140.432	39.1473	-66.8153	145.819
	5T6W	-70.9026	26.6731	-108.494	153.857	-175.404	130.936	-120.594	138.14
	5V5M	-67.9558	-38.6892	-63.4773	139.765	-112.95	124.858	-125.166	127.171

## Sheet: Figure 2b
Figure 2b
	Dimension 1	Dimension 2	PDB ID	Category
	0.369253	0.0391978	4O2F	Not Discrete Peptide
	0.0246252	-0.0999802	1DUY	Not Discrete Peptide
	1.20823	-0.14209	6MT3	Discrete Peptide
	-0.301247	-0.146785	7KGP	Not Discrete Peptide
	1.25046	-0.227189	4QRS	Not Discrete Peptide
	0.0338901	-0.221822	3PWN	Not Discrete Peptide
	-0.613459	-0.249586	3V5H	Not Discrete Peptide
	-0.191265	-0.197085	5VWH	Not Discrete Peptide
	-0.346599	1.76671	3QFD	Discrete Peptide
	-0.192325	1.50338	5EO0	Not Discrete Peptide
	-0.23442	-0.278674	5W6A	Not Discrete Peptide
	1.42436	-0.266654	4U1N	Not Discrete Peptide
	0.739477	-0.125714	6UZM	Discrete Peptide
	0.26281	-0.111259	1DUZ	Not Discrete Peptide
	-0.101122	-0.186124	3X12	Not Discrete Peptide
	0.0108645	-0.0381136	1TVH	Not Discrete Peptide
	-0.558177	0.108077	3GSV	Not Discrete Peptide
	1.14407	-0.0698301	4NNY	Not Discrete Peptide
	-0.710721	0.159369	3MR9	Not Discrete Peptide
	-0.616534	-0.395874	3LV3	Not Discrete Peptide
	0.459695	0.709913	3UPR	Not Discrete Peptide
	-0.290802	-0.199894	3LKR	Not Discrete Peptide
	-0.510917	-0.173243	5WSH	Not Discrete Peptide
	-0.445718	1.72955	1JHT	Not Discrete Peptide
	-0.865928	-0.0738207	1QEW	Discrete Peptide
	0.594583	4.88e-05	6O9B	Not Discrete Peptide
	-0.619769	-0.438062	5VGD	Not Discrete Peptide
	-0.73124	-0.243518	4NQV	Not Discrete Peptide
	0.474213	0.370558	3I6L	Discrete Peptide
	-0.261354	-0.0881535	3KYN	Not Discrete Peptide
	-0.582037	-0.0768875	3MRL	Not Discrete Peptide
	-0.418554	-0.169823	1B0G	Discrete Peptide
	-0.387386	0.0529278	3BZF	Not Discrete Peptide
	-0.322478	-0.285703	2X4S	Not Discrete Peptide
	1.31254	-0.0906128	3BVN	Not Discrete Peptide
	-0.120097	-0.214941	2XPG	Not Discrete Peptide
	-0.0790904	-0.124956	3TO2	Not Discrete Peptide
	-0.44328	0.327862	4L3C	Not Discrete Peptide
	-0.445855	0.108219	6GGM	Discrete Peptide
	-0.167118	0.17245	1KPR	Not Discrete Peptide
	-0.20132	-0.162991	5W69	Not Discrete Peptide
	-0.0814363	-0.156429	7F4W	Discrete Peptide
	-0.330537	0.0349688	3MRG	Not Discrete Peptide
	-0.401222	-0.164421	6PYW	Not Discrete Peptide
	-0.353463	-0.201105	6PYV	Not Discrete Peptide
	-0.231471	-0.358856	7M8T	Not Discrete Peptide
	-0.409168	0.203237	5EU5	Not Discrete Peptide
	0.0341759	-0.315284	3PWL	Not Discrete Peptide
	-0.503495	-0.414189	3D18	Not Discrete Peptide
	1.07519	-0.0102607	4I4W	Discrete Peptide
	-0.503392	-0.221543	1I7U	Not Discrete Peptide
	0.683447	-0.0268909	5WMN	Not Discrete Peptide
	0.904347	-0.360386	6ULI	Not Discrete Peptide
	-0.51222	-0.261229	1YDP	Not Discrete Peptide
	-0.546442	0.340878	3FT4	Not Discrete Peptide
	-0.128662	-0.221763	3REW	Not Discrete Peptide
	0.554824	0.273792	5VUF	Not Discrete Peptide
	-0.770562	-0.249216	1T1Y	Not Discrete Peptide
	0.269276	-0.106267	4K7F	Not Discrete Peptide
	-0.589554	0.297318	5SWQ	Discrete Peptide
	-0.12702	-0.220143	5VUD	Not Discrete Peptide
	0.979429	-0.131642	6VB3	Not Discrete Peptide
	-0.694645	0.0806968	3GSX	Not Discrete Peptide
	-0.474037	-0.138031	6PTB	Not Discrete Peptide
	1.11917	-0.14733	1E27	Not Discrete Peptide
	-1.04172	-0.368316	1EEY	Discrete Peptide
	0.494048	0.610179	1A1O	Not Discrete Peptide
	-0.441568	-0.101661	1EEZ	Not Discrete Peptide
	-0.520781	0.072057	6GHN	Not Discrete Peptide
	-0.648548	-0.238969	6UJQ	Not Discrete Peptide
	-0.0140711	-0.172298	6Z9W	Not Discrete Peptide
	-0.0359471	-0.218012	3AM8	Not Discrete Peptide
	-0.284301	-0.230353	1K5N	Not Discrete Peptide
	-0.113206	-0.143822	2BVP	Not Discrete Peptide
	-0.495804	-0.288911	6JOZ	Not Discrete Peptide
	0.197193	1.6424	4U1J	Not Discrete Peptide
	1.26876	-0.172431	5WMQ	Not Discrete Peptide
	1.08535	-0.25734	6MT4	Discrete Peptide
	-0.807335	-0.0671167	6O4Y	Not Discrete Peptide
	-0.226669	-0.258039	1M6O	Not Discrete Peptide
	-0.770859	0.0184479	3GSO	Not Discrete Peptide
	0.978256	-0.33214	5TXS	Not Discrete Peptide
	-0.294734	-0.134372	3KYO	Not Discrete Peptide
	-0.719432	0.361161	5E00	Not Discrete Peptide
	0.129086	0.117033	1TVB	Not Discrete Peptide
	-0.40191	-0.282692	3LKP	Not Discrete Peptide
	-0.0215361	-0.0669744	4HX1	Not Discrete Peptide
	-0.312313	1.57683	5EO1	Not Discrete Peptide
	1.27115	-0.167354	3KPL	Not Discrete Peptide
	1.2217	-0.28945	3X14	Not Discrete Peptide
	-0.569623	0.0537461	4NQX	Not Discrete Peptide
	-0.316147	-0.306546	3L3G	Not Discrete Peptide
	1.28059	-0.257379	5IND	Not Discrete Peptide
	-0.0077708	-0.162639	3X11	Not Discrete Peptide
	-1.02075	-0.376794	1T1X	Not Discrete Peptide
	0.00890579	0.00112234	3I6G	Not Discrete Peptide
	-0.689575	-0.106793	2BSR	Not Discrete Peptide
	-0.252956	-0.0529744	2X4O	Not Discrete Peptide
	-0.712146	-0.332294	4HWZ	Discrete Peptide
	-0.0090834	-0.0967696	3L3J	Not Discrete Peptide
	1.22973	-0.161842	7JYW	Not Discrete Peptide
	-0.422278	0.396882	3D25	Not Discrete Peptide
	-0.291077	-0.291875	7M8U	Discrete Peptide
	-0.642342	0.0905803	6Q3K	Not Discrete Peptide
	-0.243314	-0.268457	7KGR	Not Discrete Peptide
	0.674187	0.00257769	7KGS	Discrete Peptide
	-0.453406	-0.111637	6OPD	Not Discrete Peptide
	0.790467	-0.0900512	3BP7	Not Discrete Peptide
	-0.0971528	0.0585899	5IEK	Discrete Peptide
	-0.0359795	1.63733	6VB0	Not Discrete Peptide
	-0.530189	-0.150316	6PTE	Not Discrete Peptide
	-0.275879	-0.16535	5VVP	Not Discrete Peptide
	-0.63752	-0.302751	7P3E	Not Discrete Peptide
	0.849958	-0.172561	6UZP	Not Discrete Peptide
	-0.103659	-0.0979459	1W0W	Not Discrete Peptide
	-0.0797312	-0.134565	6SSA	Not Discrete Peptide
	-0.18069	-0.122113	7EJN	Not Discrete Peptide
	-0.695733	0.00480946	7KGO	Not Discrete Peptide
	0.149875	0.0155938	1I1Y	Discrete Peptide
	-0.403007	-0.502898	1OF2	Discrete Peptide
	0.347717	0.0516938	1A1M	Discrete Peptide
	-0.280554	-0.251873	7LG3	Not Discrete Peptide
	1.28293	-0.219334	1A9E	Not Discrete Peptide
	-0.0711537	-0.0595471	6SS7	Not Discrete Peptide
	0.522716	0.137426	5MEP	Not Discrete Peptide
	0.0919843	0.375025	3MRB	Not Discrete Peptide
	-0.650884	-0.0145673	3MRK	Not Discrete Peptide
	0.618565	-0.0987887	1X7Q	Not Discrete Peptide
	-0.234805	-0.394102	5DEF	Not Discrete Peptide
	0.0853196	-0.134507	1N2R	Not Discrete Peptide
	-0.030929	-0.0734329	5N6B	Not Discrete Peptide
	-0.166157	-0.322485	3LKO	Not Discrete Peptide
	0.673935	1.8643	5ENW	Discrete Peptide
	-0.922233	-0.385591	1T1Z	Not Discrete Peptide
	-0.668079	-0.117213	3HPJ	Not Discrete Peptide
	-0.110052	-0.0259186	3RL1	Not Discrete Peptide
	-0.747836	-0.326667	6Z9V	Not Discrete Peptide
	1.29613	-0.158573	6XQA	Not Discrete Peptide
	-0.371578	-0.238956	6VR5	Not Discrete Peptide
	-0.514615	0.65353	1S9X	Not Discrete Peptide
	-0.562356	-0.163636	2DYP	Not Discrete Peptide
	1.14074	-0.223117	6MT6	Not Discrete Peptide
	-0.344041	-0.239243	5WMO	Not Discrete Peptide
	-0.746357	-0.016576	3GSU	Not Discrete Peptide
	0.611028	0.439709	5VUE	Discrete Peptide
	-0.570777	-0.205037	5VWF	Not Discrete Peptide
	-0.799485	-0.320717	3KPQ	Not Discrete Peptide
	-0.769251	-0.272787	3MYJ	Not Discrete Peptide
	-0.331903	-0.336831	5HHP	Not Discrete Peptide
	0.848357	0.332114	7LFZ	Not Discrete Peptide
	-1.03885	0.601937	2BST	Not Discrete Peptide
	1.06893	-0.0742139	3MRI	Not Discrete Peptide
	0.100165	0.182928	1I7R	Not Discrete Peptide
	-0.68079	-0.238329	7MLE	Not Discrete Peptide
	-0.541132	-0.437402	3KPO	Not Discrete Peptide
	-0.544825	-0.188788	3MRF	Discrete Peptide
	-0.42544	-0.392219	3V5K	Not Discrete Peptide
	0.0842762	-0.0554176	3MRH	Not Discrete Peptide
	0.985871	-0.228025	5IM7	Not Discrete Peptide
	0.713218	0.517507	1HHG	Not Discrete Peptide
	1.328	-0.0970495	6GL1	Not Discrete Peptide
	1.46515	-0.250687	1CG9	Not Discrete Peptide
	-0.258	-0.148764	4I48	Not Discrete Peptide
	0.368465	-0.0898583	6VMC	Not Discrete Peptide
	0.0764818	1.68012	6VB2	Not Discrete Peptide
	-0.416372	-0.175202	6PYJ	Not Discrete Peptide
	-0.11044	-0.1323	6J1W	Not Discrete Peptide
	-0.20566	-0.194114	7JYV	Not Discrete Peptide
	-0.412805	-0.168792	6PZ5	Not Discrete Peptide
	1.47879	-0.177713	2V2X	Not Discrete Peptide
	-0.280999	-0.246739	3KPM	Not Discrete Peptide
	-0.0046249	-0.0953825	7EJM	Not Discrete Peptide
	1.09881	-0.0236388	5MEO	Not Discrete Peptide
	1.19507	-0.0974979	3MRC	Not Discrete Peptide
	0.115677	-0.127215	4O2C	Not Discrete Peptide
	0.628902	-0.0297047	3BXN	Not Discrete Peptide
	0.682403	0.114009	3C9N	Not Discrete Peptide
	0.923581	-0.20744	6UZS	Not Discrete Peptide
	0.107266	0.0102591	2AV1	Not Discrete Peptide
	-0.340288	-0.126996	5U98	Not Discrete Peptide
	-0.153676	-0.167313	5VWJ	Not Discrete Peptide
	-0.231908	-0.161837	5HHN	Not Discrete Peptide
	-0.187524	-0.0435122	3IXA	Not Discrete Peptide
	0.982207	-0.0737863	6VB7	Not Discrete Peptide
	0.412047	-0.0168932	5EU4	Not Discrete Peptide
	0.554012	0.386471	6O9C	Not Discrete Peptide
	-0.0511636	-0.185347	2RFX	Not Discrete Peptide
	-0.493306	-0.185377	7N1B	Not Discrete Peptide
	-0.463342	-0.247162	7S8R	Not Discrete Peptide
	-0.656719	-0.306435	7KGQ	Discrete Peptide
	1.07842	-0.233159	6MT5	Not Discrete Peptide
	-0.598401	0.25337	3KLA	Not Discrete Peptide
	0.974992	-0.126781	7MJA	Not Discrete Peptide
	-0.12138	-0.223413	1SYV	Not Discrete Peptide
	-0.251312	-0.31831	3PWJ	Not Discrete Peptide
	-0.480433	-0.40375	1UXW	Not Discrete Peptide
	-0.557648	0.109253	3GSW	Not Discrete Peptide
	-0.0163779	-0.42695	4NT6	Not Discrete Peptide
	0.730012	-0.0405436	3BP4	Not Discrete Peptide
	0.321079	0.042576	3H7B	Not Discrete Peptide
	-0.724067	-0.0129031	3GSR	Not Discrete Peptide
	-0.709988	-0.0475008	7MJ6	Not Discrete Peptide
	-0.508792	-0.34539	3LKN	Not Discrete Peptide
	-0.0357076	0.0820579	5HHQ	Not Discrete Peptide
	-0.783226	-0.159296	4NO5	Not Discrete Peptide
	-0.694774	0.140967	3GSQ	Not Discrete Peptide
	-0.5357	-0.26656	6GH4	Not Discrete Peptide
	-0.484566	0.617554	1S9W	Not Discrete Peptide
	-0.696051	0.0219671	5MEQ	Not Discrete Peptide
	-1.03773	1.31232	1SYS	Discrete Peptide
	0.321836	-0.0452757	3BZE	Not Discrete Peptide
	-0.163251	0.0887921	6SS9	Not Discrete Peptide
	-0.429432	-0.214835	1I7T	Not Discrete Peptide
	0.378243	-0.0345737	5INC	Discrete Peptide
	1.26847	-0.327997	4U1M	Not Discrete Peptide
	-0.257578	-0.314283	6MTL	Not Discrete Peptide
	-0.0928889	0.0626522	6J2A	Discrete Peptide
	0.0323309	1.55976	4LCY	Not Discrete Peptide
	-0.0205724	1.57515	5XOS	Not Discrete Peptide
	-0.0449724	-0.163163	2GIT	Not Discrete Peptide
	-0.345502	-0.194852	3L3I	Not Discrete Peptide
	-0.155698	-0.0529143	3FQT	Not Discrete Peptide
	-0.237598	0.191216	3L3D	Not Discrete Peptide
	-0.265008	0.00516632	5VWD	Not Discrete Peptide
	-0.402108	0.433525	5MER	Not Discrete Peptide
	-0.186743	-0.280823	3LKS	Not Discrete Peptide
	1.54181	-0.310236	6D2T	Not Discrete Peptide
	0.60714	-0.0807514	3FQW	Not Discrete Peptide
	1.31025	-0.222233	7LGT	Not Discrete Peptide
	1.23853	-0.168787	3KPN	Not Discrete Peptide
	0.541485	0.155984	7L1B	Not Discrete Peptide
	0.0175714	-0.0198151	2AV7	Not Discrete Peptide
	0.589454	-0.0957204	4U1L	Not Discrete Peptide
	0.98398	-0.115587	4U1K	Not Discrete Peptide
	-0.560601	-0.21941	6GH1	Not Discrete Peptide
	-0.981267	-0.226469	1XR8	Discrete Peptide
	0.764924	0.00975573	6UZO	Not Discrete Peptide
	0.896742	0.0269098	6UZQ	Not Discrete Peptide
	-0.543292	0.0282391	5F9J	Not Discrete Peptide
	0.19374	-0.142044	5VGE	Not Discrete Peptide
	0.24836	0.00108627	1I1F	Not Discrete Peptide
	0.848579	-0.042599	2BCK	Not Discrete Peptide
	-0.241198	-0.218113	7EU2	Not Discrete Peptide
	-0.446498	-0.146368	3MRE	Not Discrete Peptide
	-0.750011	-0.076416	6O4Z	Not Discrete Peptide
	1.2307	-0.273519	1UXS	Discrete Peptide
	-0.0512432	1.66011	4U1H	Not Discrete Peptide
	-0.629527	-0.127928	6J29	Not Discrete Peptide
	0.0195225	1.64976	6VB1	Not Discrete Peptide
	-0.659392	0.16794	7MJ9	Not Discrete Peptide
	0.704469	-0.520619	4U1S	Discrete Peptide
	-0.163859	-0.358569	3BO8	Not Discrete Peptide
	-0.186457	-0.304047	3LKQ	Not Discrete Peptide
	-0.555318	-0.021776	5FA3	Not Discrete Peptide
	0.0226184	-0.100152	3MRJ	Not Discrete Peptide
	-0.197748	-0.0117697	7EJL	Not Discrete Peptide
	1.17359	-0.147661	3KPP	Not Discrete Peptide
	0.377249	0.36294	4U1I	Discrete Peptide
	-0.386475	0.901321	5EU3	Discrete Peptide
	0.0920914	0.0305539	3H9H	Not Discrete Peptide
	-0.433116	-0.212078	6J1V	Discrete Peptide
	-0.515047	-0.017519	1HSA	Not Discrete Peptide
	-0.200153	-0.234174	1JGE	Not Discrete Peptide
	-0.562406	-0.0502425	1S8D	Not Discrete Peptide
	-0.035348	-0.0780817	6SS8	Not Discrete Peptide
	0.11811	-0.18341	1W0V	Not Discrete Peptide
	-0.555174	0.541099	1S9Y	Not Discrete Peptide
	-0.183906	-0.288464	6VR1	Not Discrete Peptide
	-0.57214	-0.448076	3L3K	Not Discrete Peptide
	0.241901	-0.0794436	1QQD	Not Discrete Peptide
	0.163249	-0.0674823	1MHE	Not Discrete Peptide
	-0.674477	-0.222247	5V5L-9	Not Discrete Peptide
	0.681293	1.85793	5F7D-9	Not Discrete Peptide
	-0.0653787	-0.206758	6EI2-9	Not Discrete Peptide
	-0.679516	-0.247403	5V5M-9	Not Discrete Peptide
	1.34609	-0.24687	4QRU	Not Discrete Peptide
	1.27785	-0.199459	3SKO	Not Discrete Peptide
	-0.409613	0.0310375	3GIV-9	Not Discrete Peptide
	-0.187972	-0.211476	2CLR-9	Not Discrete Peptide
	1.40459	-0.253694	4QRT	Not Discrete Peptide
	0.0596341	-0.139252	5T6W-9	Discrete Peptide
	-0.166785	-0.146495	5T6X-9	Not Discrete Peptide
	0.586606	-0.126458	5IB2	Discrete Peptide
	-0.306074	0.0269814	5NMH	Not Discrete Peptide
	-0.455263	-0.0961378	2V2W	Not Discrete Peptide
	0.185059	-0.0816782	2VLL	Not Discrete Peptide
	-0.592746	0.0364446	5NMK	Not Discrete Peptide
	-0.191556	-0.163203	7P3D	Not Discrete Peptide
	0.440142	-0.0662045	2CIK	Not Discrete Peptide
	-0.340712	1.69544	7L1C	Discrete Peptide
	0.433349	0.0690309	2X4U	Not Discrete Peptide
	0.476314	0.408718	6UJO	Not Discrete Peptide
	0.0343175	-0.242784	7LG0	Not Discrete Peptide
	0.711881	0.0542084	6VB4	Not Discrete Peptide
	0.0554305	0.109151	1Q94	Not Discrete Peptide
	-0.187972	-0.211476	2CLR	Not Discrete Peptide
	-0.703918	-0.210351	5V5L	Not Discrete Peptide
	-0.161318	-0.157203	5T6X	Not Discrete Peptide
	-0.409613	0.0310375	3GIV	Not Discrete Peptide
	0.681293	1.85793	5F7D	Not Discrete Peptide
	0.0604261	-0.218398	6EI2	Not Discrete Peptide
	0.163892	-0.105351	5T6W	Not Discrete Peptide
	-0.668179	-0.249901	5V5M	Not Discrete Peptide

## Sheet: Figure 2c
Figure 2c
	Year	Discrete peptide backbones	Total pHLA structures
	1992	1	1
	1993	2	2
	1994	2	2
	1995	3	4
	1996	3	4
	1997	3	4
	1998	7	8
	1999	9	10
	2000	9	15
	2001	10	19
	2002	10	21
	2003	11	27
	2004	14	37
	2005	17	53
	2006	18	57
	2007	19	59
	2008	20	67
	2009	17	89
	2010	19	114
	2011	19	131
	2012	20	138
	2013	22	146
	2014	23	157
	2015	25	167
	2016	29	189
	2017	30	212
	2018	31	229
	2019	33	248
	2020	33	271
	2021	34	296
	2022	35	303

## Sheet: Figure 2d
Figure 2d
	PDB IDs of discrete peptides	Supertype	Proportion of neighbors	Number of neighbors
	6J1V	A02	0.47619	105
	6J1V	C06	0.0190476	105
	6J1V	B27	0.0571429	105
	6J1V	B07	0.0571429	105
	6J1V	C05	0.00952381	105
	6J1V	A01	0.047619	105
	6J1V	G01	0.0380952	105
	6J1V	A03	0.0380952	105
	6J1V	E01	0.0666667	105
	6J1V	B44	0.0857143	105
	6J1V	B58	0.0571429	105
	6J1V	A24	0.0380952	105
	6J1V	C04	0.00952381	105
	7M8U	A02	0.378378	37
	7M8U	B58	0.243243	37
	7M8U	B27	0.243243	37
	7M8U	B07	0.0810811	37
	7M8U	C08	0.027027	37
	7M8U	B44	0.027027	37
	6UZM	B62	0.321429	28
	6UZM	A02	0.214286	28
	6UZM	A03	0.107143	28
	6UZM	B07	0.142857	28
	6UZM	C08	0.0357143	28
	6UZM	B44	0.0357143	28
	6UZM	B27	0.107143	28
	6UZM	C07	0.0357143	28
	1UXS	B08	0.148148	27
	1UXS	Unclass. B	0.0740741	27
	1UXS	A02	0.148148	27
	1UXS	B27	0.0740741	27
	1UXS	B07	0.148148	27
	1UXS	B62	0.037037	27
	1UXS	B44	0.111111	27
	1UXS	B58	0.111111	27
	1UXS	A24	0.111111	27
	1UXS	E01	0.037037	27
	5IEK	A02	0.842105	19
	5IEK	B44	0.0526316	19
	5IEK	A03	0.105263	19
	1B0G	A02	0.666667	18
	1B0G	E01	0.0555556	18
	1B0G	A03	0.166667	18
	1B0G	B58	0.111111	18
	3QFD	A02	0.181818	11
	3QFD	B07	0.454545	11
	3QFD	B62	0.363636	11
	3I6L	B27	0.142857	7
	3I6L	B58	0.285714	7
	3I6L	A24	0.142857	7
	3I6L	B07	0.142857	7
	3I6L	A02	0.285714	7
	7F4W	A24	0.142857	7
	7F4W	A02	0.571429	7
	7F4W	A01 A03	0.142857	7
	7F4W	A03	0.142857	7
	4I4W	A02	0.6	5
	4I4W	B07	0.2	5
	4I4W	A24	0.2	5
	6MT4	B44	0.75	4
	6MT4	B08	0.25	4
	6GGM	E01	0.333333	3
	6GGM	A02	0.666667	3
	1EEY	A02	0.666667	3
	1EEY	B44	0.333333	3
	1I1Y	A02	1	3
	5ENW	A02	1	3
	6MT3	B44	0.5	2
	6MT3	B07	0.5	2
	1QEW	A02	0.5	2
	1QEW	B27	0.5	2
	5T6W-9	B58	1	2
	5SWQ	A02	1	1
	4HWZ	A03	1	1
	7KGS	A02	1	1
	1OF2	B27	1	1
	1A1M	B07	1	1
	5VUE	B58	1	1
	3MRF	A02	1	1
	7KGQ	A02	1	1
	1SYS	B44	1	1
	5INC	B58	1	1
	6J2A	A01	1	1
	1XR8	B62	1	1
	4U1S	B07	1	1
	4U1I	B07	1	1
	5EU3	A02	1	1
	5IB2	B27	1	1
	7L1C	A03	1	1

## Sheet: Figure 3b
Figure 3b
	Peptide position	KL Divergence	Category
	3	1.00271	3V5H
	3	1.11292	5HHQ
	3	0.894187	3PWN
	3	0.584503	3FQT
	3	1.18451	6VR1
	3	0.181513	HLA-A*68:01
	4	0.524401	3V5H
	4	0.485555	5HHQ
	4	0.689975	3PWN
	4	0.424793	3FQT
	4	0.35726	6VR1
	4	0.0410848	HLA-A*68:01
	5	0.70607	3V5H
	5	0.722923	5HHQ
	5	1.08874	3PWN
	5	1.31653	3FQT
	5	1.25198	6VR1
	5	0.129338	HLA-A*68:01
	6	0.762096	3V5H
	6	0.950513	5HHQ
	6	0.692421	3PWN
	6	1.24532	3FQT
	6	0.740773	6VR1
	6	0.0439275	HLA-A*68:01
	7	0.917468	3V5H
	7	0.799399	5HHQ
	7	1.38845	3PWN
	7	0.642448	3FQT
	7	0.679933	6VR1
	7	0.0522359	HLA-A*68:01
	8	0.851882	3V5H
	8	0.990818	5HHQ
	8	0.794178	3PWN
	8	0.900682	3FQT
	8	0.961281	6VR1
	8	0.0157433	HLA-A*68:01

## Sheet: Figure 3c
Figure 3c
	All HLA-A*02:01 Binders	5HHQ	6VR1
	AATCAL	WAYPFP	AEVTAP
	AKAAAA	WAYPFS	AEVTVE
	GIGILT	WAFPFP	AEVVAP
	IDRQVS	WAYPYP	AEVVVE
	RPATST	WAFPFS	AEVTVS
	YHPQQF	WSLPFP	AEVTVP
	MDGFEV	WAYPYS	AEVTVC
	AKAAAA	WAFPYP	AEVVVS
	FNNRNL	WGYPFP	AEVTAE
	HNVVHA	WSLPFS	AEVVVP
	IDPLIY	WALPFP	AEVVVC
	IGLCAY	WSCPFP	AEVTIE
	ILASFS	WAFPYS	AEVVAE
	IPLSAS	WSVPFP	AEVTAS
	IRILQQ	WSMPFP	AEVNAP
	ISGDSP	WGYPFS	AEVVIE
	LGFVFT	WSLPYP	AEVTAC
	LGVLAT	WGFPFP	AEVTIS
	LHNIYR	WALPFS	AEVVAS
	MDKNII	WSCPFS	AEVCAP
	MDKNIM	WAWPFP	AEVNVE
	MEKNIM	WAYPFC	AEVTCP
	MTRCLA	WSVPFS	AEVTIC
	QGNVTS	WAVPFP	AEVVAC
	QIQMFE	WDLPFP	AEVVIS
	RIRTMK	WDCPFP	AEVCVE
	SAVYFK	WSLPYS	AEVTVG
	SDPCMG	WSMPFS	AEVTME
	SYCRAF	WSIPFP	AEVSAP
	TEVECF	WGYPYP	AEVVCP
	TLVVIS	WACPFP	AEVNVS
	VFVFIL	WGFPFS	AEVVIC
	YGRPVS	WGLPFP	AEVNVP
	YHPQQF	WALPYP	AEVCVS
	YVFCIS	WECPFP	AEVNVC
	AAATPM	WSYPFP	AEVVVG
	ACAAAA	WAWPFS	AEVSVE
	ADAAAA	WSCPYP	AEVVME
	ADAVKV	WSVPYP	AEVCVP
	AIPQCR	WAMPFP	AEVIAP
	AKAAAA	WAFPFC	AEVTMS
	AKAAAA	WAVPFS	AEVNAE
	AKAAAA	WDLPFS	AEVCVC
	AKAAAA	WDCPFS	AEVTCE
	AKAAAA	WAYPWS	AECTYP
	AKAAAE	WGYPYS	AEVTMC
	AKAAAF	WEMPFP	AEVCAE
	AKAAAG	WAIPFP	AEVTAG
	AKAAAL	WSIPFS	AEVSVS
	AKAAAP	WDMPFP	AEVNIE
	AKAAEA	WALPYS	ADVTAP
	AKAALA	WAYPVP	AEVIVE
	AKAANA	WSMPYP	AEVVMS
	AKAAPA	WACPFS	AEVSVP
	AKAAYA	WGFPYP	AEVVCE
	AKAGAA	WSCPYS	AEVNAS
	AKAIAA	WSVPYS	ASVTAP
	AKAPAA	WGLPFS	AECVYP
	AKARAA	WAYPYC	AEVTCS
	AKAYAA	WECPFS	AEVSVC
	AKEAAA	WSYPFS	AEVCIE
	AKGAAA	WGCPFP	AEVVMC
	AKLAAA	WSFPFP	ADVTVE
	AKNAAA	WAYPHS	AEVVAG
	AKNASE	WAWPYP	AEVTIG
	AKYAAA	WAMPFS	AEVNAC
	ALEQYG	WAVPYP	ADVVAP
	APAAAA	WDLPYP	AEVSAE
	APSTMK	WGVPFP	AEVCAS
	ATAAAA	WDCPYP	AEVNIS
	ATFTVN	WAYPFG	AEVTCC
	AVAAAA	WAFPWS	ASVTVE
	AYGIDK	WDVPFP	AEVIVP
	CKVTVP	WSIPYP	AEVIVS
	CRWGLL	WEMPFS	ASVVAP
	DEKLFL	WSMPYS	AEVVCS
	DPHAFH	WAIPFS	AEVCAC
	DVYNGL	WGMPFP	AEVNCP
	EAKIAQ	WGFPYS	ADVVVE
	EKAAAA	WAYPFE	AEVNIC
	FEDYPG	WSLPFC	AEVCIS
	FFFDID	WDMPFS	AEVVIG
	FGALFL	WAFPVP	AEVSIE
	FGYPVY	WGLPYP	AEVIVC
	FHKVQS	WACPYP	ADVTVS
	FKAAAA	WAWPYS	ADVTVP
	FYKDGK	WAVPYS	AEVVCC
	GGGATG	WDLPYS	ASVVVE
	GLVCVQ	WAFPYC	AEVSAS
	GLVCVQ	WDCPYS	AEVIAE
	GYTTEE	WSYPYP	AEVCCP
	IARCWY	WGCPFS	ASVTVS
	IGTMCG	WSFPFS	AEVCIC
	IHHNTH	WAMPYP	AEVNVG
	IICNAI	WAYPHP	AEVNME
	IIIRSL	WSIPYS	ADVTVC
	IKQVAY	WAFPHS	ASVTVP
	INDQLI	WGVPFS	AEVFAP
	IRILQQ	WGIPFP	AEVSAC
	IYFLQC	WAFPFG	AECTAP
	KEAIEM	WAYPVS	AECTYE
	KGTNES	WAIPYP	ADVVVS
	KKAAAA	WDVPFS	AEVSIS
	KKETIV	WGYPFC	ADVTAE
	KKLIID	WSWPFP	ASVTVC
	KMTMAS	WECPYP	AEVIIE
	KNSQAE	WGLPYS	AEVCVG
	LADKFP	WACPYS	AEVCME
	LAGLVS	WGMPFS	ADVVVP
	LAGSEY	WAFPFE	AECTFP
	LDLGWT	WDIPFP	ASVVVS
	LDPSQG	WSYPYS	AECTVE
	LEDPVG	WALPFC	AEVIAS
	LFLMSF	WAMPYS	ASVTAE
	LGEIQW	WSCPFC	AEVFVE
	LKHRFE	WSLPWS	AEVTMG
	LSCIRN	WDMPYP	ADVVVC
	LSDWLP	WSVPFC	AEVSCP
	LSRFFN	WEMPYP	ASVVVP
	LTGSYT	WAYPYG	AEVSIC
	MAITKN	WAIPYS	AAVTAP
	MDKSLH	WSFPYP	AEVNMS
	MDKVLK	WGVPYP	ADVTIE
	MDLLMF	WGWPFP	AECVAP
	MEITSR	WAFPHP	AECVYE
	MGYIPL	WECPYS	AEVIAC
	MKAAAA	WGIPFS	AEDTAP
	MPLYAC	WDVPYP	ADVVAE
	MRRIAV	WSLPVP	ASVVVC
	MTLDDL	WSLPYC	AEVNCE
	NHLVLS	WSMPFC	AECTYS
	NKMFCQ	WAYPYE	AECNYP
	NSKDAA	WAFPVS	ADVTAS
	NTLVKQ	WAFVFP	ASVTIE
	NTPKDH	WSWPFS	AECVFP
	PHAILR	WGCPYP	AEVSVG
	PHIIDE	WGYPWS	AEVIIS
	PYWNFA	WGFPFC	AEVSME
	QEAYYR	WDMPYS	AEVNMC
	QNVMIS	WDIPFS	AECVVE
	REEEEG	WGMPYP	AEVCMS
	RIRTMK	WSLPHS	ASVVAE
	SDHHIY	WEMPYS	AEVVMG
	SELPET	WSLPFG	AAVTVE
	SGVFCG	WSFPYS	AEVNAG
	SKAAAA	WGVPYS	AECTVS
	SLAAVL	WAWPFC	AEVICP
	SMADIF	WGYPVP	ASVTAS
	SNGIPP	WAVPFC	AEVCCE
	SRKVAE	WDLPFC	AAVVAP
	STGLIH	WDCPFC	AECTYC
	TDVEKR	WDVPYS	AEVFVS
	TNAQFF	WALPWS	ADVVIE
	TVVWLL	WSCPWS	ADVNAP
	VALVIT	WGIPYP	ADVTAC
	VARAAV	WAYPWC	AECCYP
	VEICTE	WAFPYG	AECTVP
	VGLFVL	WGWPFS	AEVFVP
	VLLMLP	WSLPFE	AEVIIC
	VRCIPT	WGYPYC	AEVTCG
	VSDCAS	WGCPYS	AEDVAP
	VSGTAT	WAYVFP	AEVCMC
	WDSNFF	WSLVFP	ADVTIS
	WEIQQV	WGYPHS	APVTAP
	WGFFPV	WSIPFC	AECVYS
	WIPDLF	WAFPYE	AECTHP
	WNLHGQ	WCCPFP	ADVVAS
	YDVVSK	WAFVFS	AEVCAG
	YDVVST	WSWPYP	AEVNCS
	YEKKLA	WALPVP	ASVVIE
	YGALLL	WSCPVP	AECTVC
	YKGFQF	WGMPYS	ASVTAC
	YSYASA	WALPYC	AEVFVC
	YWALME	WCLPFP	ADVCAP
	YYVHSL	WDIPYP	ASVNAP
	AETGCD	WGYPFG	AAVVVE
	AKAAAA	WACPFC	ASVTIS
	ASTEGN	WSCPYC	AEVNIG
	DSNTLE	WSMPWS	ADVNVE
	FQDPQE	WSVPYC	AECVVS
	FTAALN	WGLPFC	ADVTCP
	FTTMYN	WSLPHP	AEVIME
	HYIRHR	WECPFC	AEVSMS
	IDRLHQ	WGFPWS	ASVVAS
	ILAAYH	WSYPFC	ADVTIC
	ISLAKK	WGIPYS	AEVIVG
	KADIQH	WGYPFE	AAVTVS
	LAGTAV	WALPHS	AECVYC
	LDLLKS	WSCPHS	AGVTAP
	LHWSLI	WAYPHC	AEVFAE
	LNGLIY	WAMPFC	AEDTVE
	LQDMAI	WSLPVS	ADVVAC
	LQLDPN	WALPFG	ASVCAP
	NEENRF	WSCPFG	AECVVP
	NREVSS	WAWPWS	APVTVE
	PGVLSY	WSVPWS	AEVVCG
	PKTIYE	WAFPWC	AECTAE
	QTMLFT	WGWPYP	AEVCCS
	STTDLE	WSVPFG	AEVNCC
	TAFFGE	WGFPVP	AAVTVP
	VGAVLT	WSMPVP	AEVSCE
	VPLVMV	WSWPYS	ADVVIS
	WLLLLS	WDCPWS	AECSYP
	YVAIQA	WDLPWS	APVVAP
	EEHPVL	WSMPYC	ASVTCP
	FARLLN	WEMPFC	ADVCVE
	KRPPSA	WDIPYS	ASVNVE
	RELLQY	WAYVFS	ASVTIC
	RQPGLM	WSLVFS	AECVHP
	RTLVLL	WALPFE	AEVCIG
	RTVALT	WCMPFP	AEVSMC
	FAPSAS	WSCPFE	ASVVAC
	FLYLYA	WAIPFC	AECVVC
	LLTEFA	WGFPYC	AAVTVC
	MGTLLI	WGYPHP	ADVTVG
	NISFKS	WCCPFS	ADVTME
	LFGIRA	WALVFP	AEVSAG
	PMLYQL	WAFVYP	ASVVIS
	AGWTFG	WSVPFE	AECTFE
	AKAAAA	WCLPFS	AGVTVE
	DALMTG	WDMPFC	AECTIE
	EDPSSG	WAWPVP	ADVSAP
	ISYRIK	WSLPYG	AEVCCC
	LGFGAY	WSMPFG	AEVFIE
	LGTVIL	WGFPHS	ASVCVE
	LNTLIT	WGYPVS	ADVVCP
	NIFPFF	WSMPHS	ADVVIC
	QPVHWF	WDCPVP	AAVVVS
	VELLSF	WAWPYC	AEDVVE
	VGIMIG	WAVPYC	AGVVAP
	WAENIQ	WDLPVP	AAVTAE
	YGIIVP	WSDPFP	ADVNVS
	AGAAIL	WDLPYC	ASVTVG
	AKAAAA	WACPWS	APVVVE
	ANCVRN	WGFPFG	AECVAE
	IGALLA	WDCPYC	ASVTME
	IIMAIN	WSLPYE	AAVVVP
	IPFDDI	WSMPFE	AEDTVS
	ITETIP	WGCPFC	AEVIMS
	LVVMAC	WALPHP	ADVNVP
	MDPFIY	WSFPFC	AEDTAE
	TLNRIK	WSVPHS	ASVSAP
	YGNIKH	WSCPHP	AEVFAS
	FATPAS	WAWPHS	AECIYP
	VHMVTH	WGLPWS	APVTVS
	PHRVSG	WGWPYS	ASVVCP
	MYSDFH	WAYPAP	AECTAS
	KAGCQT	WSIPYC	ASVVIC
	LESLFR	WSYPWS	AEVSCS
	NGACWT	WAFPHC	AEDTVP
	NGVCWT	WGVPFC	AEVWAP
	NGVCWT	WDCPHS	AEVICE
	VAAVII	WAWPFG	APVTVP
	AGLLTM	WSVPVP	ASVNVS
	ALSDLL	WSYPVP	ADVCVS
	DAGINY	WGFPFE	AAVVVC
	FKDWEE	WAVPWS	ADVSVE
	GGLLTM	WALPVS	ADVVVG
	GGYLTM	WSCPVS	ADVVME
	GSLLTM	WDLPHS	AEVSIG
	LGLLTM	WAMPWS	ADVNVC
	LPKMDS	WAYPVC	AEVIMC
	LQSLQQ	WACPVP	AECVFE
	PACVYG	WDVPFC	AGVVVE
	TEYILW	WAVPFG	AECVIE
	TSTVQL	WDLPFG	ADVCVP
	TVPNIT	WDCPFG	ASVNVP
	YGLLTM	WSLVYP	AEVFAC
	YSLLTM	WAFVYS	ADVIAP
	AFTIPS	WAYPWG	AECNAP
	LDGGNM	WAYVYP	AAVTIE
	MTMYGG	WGLPVP	AEDTVC
	SANEAA	WCMPFS	AECNYE
	CTVQEF	WAYPAS	ADVTMS
	LAKTCP	WGLPYC	AGVTVS
	INVNSL	WGYPYG	AEVIAG
	MERTND	WACPYC	AECTAC
	DHPFIY	WAWPFE	APVTVC
	MYASAL	WGMPFC	AECTFS
	NGSCFT	WSIPWS	AAVVAE
	NGVCWT	WCLPYP	AECTIS
	AKNQVA	WAYPWE	AEVSCC
	HIYLNH	WALVFS	ASVCVS
	KIRIFD	WCCPYP	ASVSVE
	LFKDWE	WAVPFE	ASVVVG
	INSVSI	WDLPFE	AEVFIS
	LQMREI	WDCPFE	ASVVME
	MTSTRT	WAYPWP	ADVNAE
	NVIGLI	WAMPVP	AEDVVS
	SINSEY	WSYPYC	ACVTAP
	YRIFAE	WSIPFG	AGVTVP
	AAGVDV	WEMPWS	AEDVAE
	AGYLPL	WGFPHP	ASVNVC
	CGSVFL	WACPHS	ADVCVC
	ERKVES	WSMPHP	ADVTCE
	FGIWSK	WAFTFP	AAVTAS
	GPAFTE	WAMPYC	APVVVS
	IGYIPL	WGYPYE	ASVIAP
	KGYIPL	WDLVFP	ASVCVP
	KITDVI	WALPYG	AECNFP
	LEEGNT	WSDPFS	AEVWVE
	LEVTQD	DPLPFP	AECVAS
	LGYIPL	WSLPWC	ADCTYP
	LLPSTD	WACPFG	AEDVVP
	LNVKMA	WGLPHS	APVTAE
	LNVTYN	WDMPWS	ASVTMS
	LSALQQ	WSYPHS	AECNVE
	MAYIPL	WGFPVS	AECCAP
	MGAIPL	WSMPVS	AEDTAS
	MGYIGL	WECPWS	AEVNMG
	MGYIPA	WSCPYG	APVVVP
	MGYIPL	WSIVFP	ADVTMC
	MGYIPL	WSVPYG	AECCYE
	MGYIPV	WGFVFP	AECTFC
	MGYIVL	WGLPFG	AEVFCP
	MSSKDD	WSIPFE	AECTYG
	NIFMTL	WSVVFP	AGVTVC
	NKVIQF	WSVPHP	ADVCAE
	SDQIAE	WAWPHP	ASVNAE
	TDYLMK	WAIPYC	AECTIC
	TTKNVS	WAVPHS	AECTWP
	VGYIPL	WECPFG	AEVFIC
	VHFASP	WSLVYS	ASVTCE
	WGYIPL	WALPYE	ASVCVC
	YDMIHN	WAMPHS	ADVTAG
	YDYITR	WSYPFG	AEVICS
	LLNVQT	WECPYC	ASCTYP
	WEHAFY	WAFPAP	ADVSVS
	YDQQLS	WAYVYS	AAVNAP
	KKTGGP	WACPFE	AEDVVC
	KVKQWP	WDCPHP	AECTCP
	LEVTQD	WSFPWS	AAVVIE
	GKKELA	WGIPFC	AAVTAC
	MRIYCS	WAVPVP	DEVTAP
	MSIYIA	WAYPHG	ADVIVE
	VFDYYV	WDLPHP	ADVVMS
	SLSAYI	WAMPFG	AGVVVS
	IFLIVS	WSCPYE	ACVTVE
	KQILTD	WAWPVS	ADVNIE
	KRRLKD	WSVPYE	APVVVC
	AGVISV	WCLPYS	AEDTIE
	GDGVFE	WGLPFE	AECVAC
	MDKEQL	WSIPHS	AECVFS
	RLKVFV	WAFPVC	AECCFP
	AAHQKK	WSIPVP	AEDNAP
	ADKVTK	WCCPYS	AECVIS
	AYYNSC	WECPFE	ASVTMC
	CDNPFF	WAYPCS	AEVIIG
	DDLLVD	WDCPVS	ADVSVP
	DEIGED	WSWPFC	AGVTAE
	DSNLYR	WSYPFE	AECTHE
	LEMKYA	WDLPVS	AAVTIS
	LRPTTL	WGLVFP	AECCVE
	LSHVGQ	WAFPWG	AEDTAC
	MESRMR	WAIPWS	AECNYS
	MTLATW	WGYPWC	ASVCAE
	QAALAR	WALVYP	ACVVAP
	QAQIAE	WAFPAS	AEVCMG
	RELNDR	WAMPFE	AGVVVP
	RRQVDQ	WDMPVP	ASVTAG
	RSLYNT	WADPFP	ADVVCE
	RSRYWA	WEMPFG	APVTIE
	SRLRYN	WAYTFP	AAVVAS
	VRKTRF	WSMPYG	ASVSVS
	WKDVDR	WSLTFP	AEVICC
	YSPLFL	WDDPFP	AECTVG
	DKDDES	WDMPYC	ADVNAS
	FGGTPA	WSFPVP	ADCVYP
	IQLQEE	WAFPWE	APVVAE
	KYALIN	WAYPHE	AAVCAP
	MAKEEE	WDIPFC	ASVIVE
	PPHIYA	WAIPFG	ASVVMS
	QLKIDK	WGYVFP	AEDVAS
	VELRIL	WSLPHC	AEVFVG
	EFLTAA	WEMPYC	AEVFME
	DDYMFF	WEDPFP	ADVTCS
	IGNQLY	WGFPYG	ADVSVC
	NDLVTN	WAFPWP	AECTME
	KEKHEF	WACPHP	ASVNIE
	MPEKRN	WAFTFS	ADVCIE
	NDTHYT	WAYPMP	ASVSVP
	KKSLYK	WGCPWS	ADVVMC
	KTLCDM	WDLVFS	AECVFC
	LFEVDN	WDMPFG	AEVWVS
	AELTIG	WSFPYC	AAVNVE
	ANPNSQ	WGVPYC	AECVYG
	EGVVAF	WGMPWS	AGVVVC
	FRDLCI	WSVPVS	AEDCAP
	GKDFDT	WSYPVS	APVTAS
	HELEML	DPLPFS	AECNVS
	IEALAK	WGLPHP	AECVIC
	NCNFTL	WEMPFE	AAVTCP
	NDKFTL	WSMPYE	AECVWP
	NHAFTL	WECPHS	ASVVCE
	NHDFTL	WAIVFP	AECSAP
	NHKFTL	WSYPHP	ADVVAG
	NHNFTL	WACPVS	DEVTVE
	NNEFTL	WDVPYC	AEVWVP
	NNKFTL	WAIPFE	AAVTIC
	NSKFTL	WDMPHS	ADVTIG
	NTEFTL	WSIVFS	AECNYC
	NYGFTL	WAWPYG	ASCVYP
	NYKFTL	WGFPYE	AECSYE
	NYNFTL	WAVPYG	AECCYS
	NYNFTL	WGFVFS	AECVCP
	VPNLQS	WALPWC	AAVVAC
	VQTIVF	WDLPYG	AECNVP
	WYYQSG	WCMPYP	ADVSAE
	GWEGVG	WSCPWC	AGVTIE
	SYLMKD	WSVVFS	ASVNAS
	SGWTWV	WSFPHS	ADVCAS
	LRSRFA	WAVPHP	AEDVIE
	ADIGIG	WAVVFP	AEVNCG
	AEIDHW	WGLPVS	ASVTCS
	AGLIAI	WGWPFC	ASVSVC
	ALNLSF	WAMPHP	DEVVAP
	ALWIPD	WDMPFE	ACVVVE
	ASAPQQ	WEYPVP	ADVNAC
	CWHSSE	WDCPYG	ASVCIE
	DILLFV	WECPVP	ASVVMC
	DSNEYE	WGCPFG	AECVHE
	DSYLQK	WGCPYC	AGVVAE
	DTVSVY	WGCPVP	AEDVAC
	FLLFLT	WSFPFG	AAVVIS
	HFFTWG	WGVPWS	ADVTCC
	HGGILY	DPVPFP	ADVIVP
	IDNFGS	WALVYS	ACVTVS
	IEVSNC	DAYPFP	APVNAP
	ILLLAI	WAIPHS	AAVCVE
	ISTLNK	WSCVFP	ADVNIS
	ISVISL	WAWPYE	AEDTIS
	KGFLYH	WDYPVP	ADVIVS
	KYVNGW	WSIPYG	ASVVAG
	LFFAYV	WAVPYE	AECNHP
	LGIIIT	WAFPHG	AEVWVC
	LHRLHE	WAIPVP	ASVTIG
	LIFNII	WDLPYE	AECSFP
	MIVGGL	WAMPVS	APVVIE
	MLEGET	WSIPHP	APVTAC
	NFFNLL	WGYPHC	AGVTAS
	PENQRT	WGVPFG	AECCVS
	PIIYSK	WGMPVP	AECNVC
	QNIDFK	WSDPYP	AECTHS
	QWTGGN	WDVPWS	AECSVE
	RYGDAS	WAFVFC	AECVVG
	SGIQYL	WAYPMS	ASVSAE
	SSFLLP	WGMPYC	ACVTVP
	VVATAA	WDCPYE	ASVCAS
	YAGSLS	WAFPCS	AECCYC
	YGYLEP	WGLVFS	AEDTME
	YLLFAS	WGCPFE	AEVSMG
	YSIMET	WAYPVG	AAVTVG
	DWEELG	WDVPFG	ADVVCS
	NSSNLF	WSFPFE	AEDTCP
	AAECPF	DPCPFP	APVTIS
	ADYRGK	WAFSFP	AAVTME
	AFFSNG	DPLPYP	AECVME
	AFLLFL	WSWPWS	ASVNAC
	AFVVFL	WSIPYE	ADVCAC
	AGALLL	WADPFS	AECCVP
	AGGPHA	WSMPWC	AEVCCG
	AHLQWF	DPMPFP	ASVTCC
	AIKLYG	WAYTFS	ASVIVP
	AKAAAA	WSLTFS	AAVSAP
	ALIICN	WDDPFS	AEVWAE
	AMLVLM	WGCPHS	APVVAS
	ARAIVF	WGVPFE	ASVIVS
	ARKGID	WGLPYG	AAVVCP
	ARLHAA	WEMPVP	DEVVVE
	ARLIWW	WSLPAP	ADVCIS
	ARSALI	WGYVFS	ASVNIS
	ATCVNG	WGMPFG	AAVVIC
	AVFQSA	WACPYG	ADVVIG
	AVGGVL	WEDPFS	ADVSIE
	AVLSPT	WDLVYP	AECIAP
	CKQYLN	WAFPHE	ADVIVC
	CWGPFF	WGFPWC	AECTMS
	DKGTYT	WAYPVE	AEVFMS
	DLPLPW	WGDPFP	ADVNCP
	DNECHT	WGMPHS	APVCAP
	DQVPFS	WCMPYS	AAVNVS
	DWIKDI	WGIPYC	AEDNVE
	EESHPG	WEMPHS	ACVTVC
	EPGPVT	WAFTYP	ADVNIC
	EQGGFK	WSIVYP	AEDTIC
	EQQNKI	WALTFP	AECCHP
	FFATSD	WDVPFE	AGVVIE
	FLAWIM	MPLPFP	AEDSAP
	FLRNFS	WAFPMP	AEVTHP
	FMDRDA	WALPHC	AGVTAC
	GGGGAG	WSCPHC	AECTHC
	GGTPVC	WAVPVS	AGVNAP
	GGTTVC	WSLPVC	ASVVCS
	GMESCG	WSYPYG	AECNAE
	GQADFS	WECPHP	DEVTVS
	GRYMSA	WSVVYP	APVNVE
	HCIVFN	WAIVFS	AECCVC
	HKRFTL	WAMPYG	ASVCAC
	HLTLIV	WGLPYE	AECIYE
	HNYILY	WSIPVS	AECTCE
	HPKHWG	WDMPHP	AEVFCE
	HTTFID	WACPYE	AAVNVP
	HYCNSY	WGMPFE	AECSYS
	ICHNLR	WAWPWC	APVTCP
	IDLAFL	WGFVYP	APVTIC
	ILPQAK	WSVPWC	ADVVCC
	IPKGFY	WSWPVP	AGVTIS
	ISVIVL	WSLPWG	AEDVIS
	ITGVFD	WSFPHP	AECFYP
	IVSLCP	WGVPHS	ADVSAS
	KDVEPL	WAVVFS	ADVIAE
	KDVMES	WSLPAS	ACVVVS
	KDVMVE	MPVPFP	DEVTVP
	KPEETF	WSDPYS	ASVVIG
	LALLSC	DAFPFP	ASVSIE
	LDYEGT	WSWPYC	AECIFP
	LFLVLI	WDCPWC	ASVCIS
	LIRYIT	WDMPVS	ASVIVC
	LLADAR	WSYPYE	APVVAC
	LLTSIP	WGIPWS	ACVTAE
	LMDALK	WDLPWC	AGVVAS
	LNKEMY	WDVPHS	AECVHS
	LPDAQS	WDIPYC	AEVFMC
	LPLTSL	WGVPVP	ASVNCP
	LPSLAT	WSLPWE	ADVCCP
	LRSIIV	WAIPYG	AEDVME
	LRWEQE	WAYVFC	ASVNIC
	LSLGIH	DPVPFS	ADVCIC
	LTKILT	WSLVFC	AECTMC
	LTRILT	WSFPVS	AAVCVS
	LVTLAI	WAMPYE	ACVVVP
	LYILFL	WGWPWS	AGVCAP
	MGYIPL	DAYPFS	AAVSVE
	MRNAIQ	WAIPHP	AEDVCP
	NGSCGS	WSCVFS	AAVVVG
	NISWFY	WSFVFP	AEDTCE
	NRFTTT	DPLPYS	AEDCVE
	NSSNLF	WSLPWP	APVVIS
	PATLTM	WECPYG	AAVVME
	PATLTM	WGLVYP	AAVNVC
	PGQYMN	WGYPAP	AEVWIE
	PKAAYA	WCCPFC	ADVNVG
	PQIGGE	WDVPVP	AECNFE
	PRVFSA	WAYSFP	AEDTYP
	PSDFFP	WGIPFG	AECSVS
	PWHRLF	WSLSFP	ADVNME
	QDESAY	WSWPHS	AEVFAG
	QQSIFR	WAFPMS	AECCAE
	RGRAYG	WCLPFC	APVCVE
	RGRAYG	WDLVYS	AECNIE
	RYLLFG	WDCVFP	ASVVCC
	SFASLF	APLPFP	ASVSAS
	SHDFTL	WSIVYS	DEVTVC
	SHNFTL	WSLTYP	ASVIAE
	SLGLVS	WAFPVG	AAVCVP
	SLMSLS	WAFTYS	AECSYC
	SNGHVT	WAIPYE	AAVIAP
	SNVGHY	DPCPFS	AECTAG
	SRLVLY	WAFSFS	AECIVE
	SRVFFC	WGFPHC	AGVNVE
	SYISDT	WAFVWS	AEDTVG
	TGTFVT	WSMPHC	AEDTMS
	TQDLPL	WGYPVC	AGVTCP
	TSELPQ	WSWPFG	ADVSAC
	TSLLIL	WECPYE	AEVIMG
	TSVINR	DPMPFS	AAVTMS
	VFVKPT	WAYTYP	AGVTIC
	VIAINA	WGCPHP	AECVMS
	VLFQML	WGIVFP	AECSVP
	VLIMLI	WDIPWS	AEDIAP
	WGPRAL	WSVVYS	AEDVIC
	WGPRAL	WGYPWG	ADCTAP
	WGPRAL	WGIPFE	APVTVG
	WHVRKR	WGYVYP	ACVVVC
	WLLWPV	MPCPFP	AEVSCG
	YALALL	WGWPVP	ASVCCP
	YCYFAL	WACPWC	APVTME
	YDISIS	WAIVYP	ADCTYE
	YDRIAS	WGMPHP	ASVCIC
	YDRLAS	WGDPFS	ADVFAP
	YGAALL	WEYPVS	AEVWAS
	YGALAL	WGYPAS	AECVHC
	YGALLA	WECPVS	AGVVAC
	YGALLL	WGFVYS	AAVNAE
	YGALRL	WEMPHP	AEVVHP
	YGALVL	WAFPVE	DEVVVS
	YGALYL	WALTFS	ADVSIS
	YGGLLL	MPLPFS	APVSAP
	YGWLFI	WAFVVP	AEDNVS
	YNRPLS	WGCPVS	AECVCE
	YNVYPG	WALPAP	DEVTAE
	YVVCSL	WDMPYG	AAVCVC
	ASPENV	WSCPAP	ADVIIE
	AYTTSH	WSVPHC	AAVTCE
	DGKQAC	WAWPHC	APVVCP
	ECNLNE	WDIPFG	ASVNVG
	FNDLLK	WGWPYC	ADVCVG
	FNELLA	WGLPWC	AEDNAE
	GAGSKA	WSLPHG	ACVTIE
	GVIYIM	WSWPFE	AECSHP
	HSAAPI	WGYPWE	APVVIC
	IDWILD	WEMPYG	AGVVIS
	KAVCVE	WDYPVS	ASVNME
	LNVSYL	WAIPVS	ADVCME
	LPKQDI	WSYPWC	AECNAS
	MVLPGA	WGMPVS	APVNVS
	NRFYIT	WAVVYP	DEVVVP
	PKDGGM	WGYPWP	AECCFE
	PKVNFE	WAWVFP	AGVCVE
	QEIPTF	WSLPCS	ASVSAC
	QTIRLA	WDLTFP	AECSVC
	SHVKSV	WGIPHS	AECTWE
	VAWGKE	WSFPYG	AECTCS
	VFLQTH	WGVPYG	ACVVAE
	YFCEQK	WDCPHC	AECCIE
	YIESIK	DPIPFP	AEDNVP
	YSDFHF	WCIPFP	AACTYP
	YTKHSM	WACVFP	AECTFG
	EHIFPA	WGIPVP	ASCTYE
	REGVFV	DPVPYP	ASCTAP
	RGQGVP	WALPVC	ADCTFP
	FICNLL	WDLPHC	AEVFCS
	LYSDLA	WGVVFP	AEMTAP
	QPQFQY	WAVPWC	AEDTMC
	QTNAMV	WSCPVC	AECIYS
	WDSNTQ	WGVPHP	AAVTMC
	LMRTNF	WAMPWC	AEDVCE
	YNGLIH	DAYPYP	AECVMC
	AKINEM	MPVPFS	APVNVP
	DCRTID	WSYVFP	ADCTVE
	DQVPFS	WGLVYS	ASVSIS
	DTCGAS	WADPYP	ADVIAS
	EGKINP	WDIVFP	AEVWAC
	FDNSKF	WGWPHS	AGVTVG
	GITLFL	DAFPFS	AAVCAE
	IAMWLL	WDMPYE	AECTIG
	ILEYLY	WDDPYP	ACVTAS
	LGIMAI	WAFVYC	ADVTMG
	LIDIWF	WDIPFE	AGVTME
	LLFQLC	WSITFP	ASVFAP
	LNHVLA	WDVPYG	ASVIIE
	LVAPVS	WGFTFP	AEDVYP
	NDVSFL	WEMPYE	ADVSCP
	NSQIFN	WALPWG	AAVTAG
	SAVLLL	WSCPWG	ASVCVG
	SDYPFY	WSVTFP	AEVFIG
	SSFYNY	WDVPHP	DEVVVC
	WYGIAA	WDVVFP	ASVCME
	YTGGYD	WALPAS	ADVSIC
	YYPTNK	WEDPYP	AAVSVS
	ARVFLG	WSCPAS	AEDVVG
	ASFRLF	MAYPFP	AEDVMS
	ATFRDM	WSLTYS	AEDCVS
	AVHPVD	WGWPFG	AEDTCS
	DEFYAY	AAYPFP	AECVAG
	DFVIHG	DSLPFP	AGVSAP
	DGVPFV	APVPFP	AEDNVC
	DTMSIY	WCMPFC	ASCTFP
	DVIIIK	WSFPYE	AEDCAE
	DYNFSL	WEMPVS	AEDSVE
	DYNFTI	WGVPYE	AGVVCP
	FAWFNG	WSLPHE	ADVFVE
	FDRPLP	WSFVFS	AAVNIE
	FILTAI	WAYPAC	AEVWIS
	FLRNFS	WSMVFP	AGVVIC
	FRSPFI	WSCVYP	AAVIVE
	FSTSFY	WSIPWC	AAVVMS
	GRYCSP	WSDPWS	AECNAC
	HSGFIY	DPCPYP	AECNFS
	IGGMTG	WSLPMP	APVCVS
	ILYLLA	WAYTYS	APVSVE
	IVIYIF	DPMPYP	APVVVG
	KKMLPK	WALPWE	AECNIS
	LAAVYR	WAFVHS	ADCVAP
	MCLEAK	WSCPWE	AECIYC
	NFVKDM	WGCPYG	AEDTAG
	NHDFTV	WAYVWS	AECCAS
	NHRFTL	WAYSFS	AECSAE
	NKHLPT	WSLSFS	APVNVC
	NYDFAL	WSWPHP	APVVME
	NYDFTI	WALVFC	ADCVYE
	NYNFTL	MPMPFP	AAVSVP
	RELLTE	WGYVYS	DEVTIE
	RQCFNP	WDIPHS	ADVNMS
	RTLFQQ	WSWPAP	AEDCVP
	SCDFTI	WDVPYE	ASCTVE
	STMPVE	WALPWP	AECIVP
	TIYSHL	WSLVWS	AEVFCC
	TWHRYH	WSCPWP	AECTCC
	VALIPL	WDCVFS	ASVIAS
	VFLLVT	WDIPVP	AGVNVS
	WLHYYS	WAIVYS	AECIVS
	AITLVV	WGYPHG	ADVIAC
	HLSLRG	APLPFS	ADDTAP
	LDVSAS	WEMPWC	ASVTMG
	LGFVFT	WACPHC	DEVVAE
	NIPAEF	WALSFP	ASVSCP
	GSGARL	WAFSYP	APVCVP
	YAPFAR	WAFVFG	APVIAP
	HNAVFN	WGFPAP	AAVVCE
	MMVIFR	WSMPAP	AECIHP
	AGFVFT	WCCPWS	ACVVIE
	FCFRIL	WGWPFE	ASVSIC
	FVDTMS	WECVFP	AEMTVE
	GILTVI	WCVPFP	ACVTAC
	KGFVFT	MPLPYP	ADCTYS
	LAFVFT	WGMPYG	ACVNAP
	LGAVFT	WGLTFP	AAVNAS
	LGFAFT	WEWPFP	AGVNVP
	LGFKFT	WSDPFC	APVTMS
	LGFVAT	WSWPVS	ADVNCE
	LGFVFA	WGIVFS	AEVICG
	LGFVFK	WGYPCS	AECVWE
	LGFVFT	WDWPFP	AECVCS
	LGFVFT	WCLPWS	AECVFG
	LGFVFT	WAYVVP	AEDVMC
	LGFVKT	WAYPIS	AEVWCP
	LGKVFT	WGCPYE	ASCVYE
	LGTIIF	WALTYP	AACVYP
	LKFVFT	WGLPHC	APVNAE
	LKSILK	WAVVYS	DEVTAS
	LTVILG	MPCPFS	AAVTCS
	RPYEIL	WSLVVP	AAVSVC
	YKDNLL	WSYPHC	ADCVFP
	LGFVFT	WDMPWC	ASCVAP
	AANQTG	WGFPVC	ADCNYP
	ACHQLC	WSMPVC	ADVSVG
	ADAFIL	DPVPYS	AEMVAP
	AGLQTD	WECPWC	AEDNAS
	ATDVQT	WSMPWG	AAVCIE
	CFFGVA	DAYPYS	ACVTIS
	CNYGGI	WGVPVS	AEDCVC
	CTLVAM	WSWPAS	ASDTAP
	DCARLE	WADPYS	AEDTCC
	DPTGVA	WAVPHC	ADVIIS
	DVLTAK	WGYTFP	ADVSME
	ENGLNY	WAFVFE	ASVFVE
	ESIEQN	WAWPAP	AEVWIC
	EWNDNT	WDDPYS	AAVVMC
	FDFVNF	WSLVYC	AECNFC
	FGGLNW	WGMPYE	AECTWS
	FIYIPG	WAMPHC	AWVTAP
	FLSLGL	WGFPWG	ADCVVE
	FLTTEA	MPVPYP	AGVCVS
	FPFHFT	WGYPHE	ASVNMS
	GQVPLI	DAFPYP	ADVCMS
	HAAAPH	WGIPYG	ASVIAC
	HCDFAC	WGFPAS	AECSFE
	IACLIF	WSMPAS	AECNYG
	IEEMAS	WEDPYS	AECCAC
	IEKNIE	WAWVFS	APVTCE
	IIISIF	WSMPWE	AECCFS
	ILFVLA	WSLPMS	AGVVVG
	IMVLSF	WCCPVP	APVCVC
	IQYPTA	APCPFP	AECNIC
	ISLILQ	WAYVYC	AGVSVE
	IVILFI	WDLTFS	AECCIS
	IYTYSG	WDCPAP	ADVNMC
	KGAVTL	WGIPHP	ACVVAS
	KRGGVL	WDVPVS	AECSIE
	KSKTHA	WSDPHS	AECVIG
	LDRLYD	DPIPFS	AECNWP
	LDSIKM	WCIPFS	ADVVMG
	LGDNQI	WACVFS	AGVVME
	LGFVFT	WALPHG	AECIVC
	LGNVST	WSCPHG	ASCTYS
	LGTLVQ	WSFPWC	AAVVAG
	LGVVST	WDLPAP	AAVTIG
	LGWSPQ	WGVVFS	AGVNVC
	LHHAPS	WGYPMP	AEDVCS
	LNKLEN	WSCVYS	APCTYP
	LRVISG	WSMPWP	ADCTVS
	MTAVYL	WSLPVG	AECNCP
	MWLSYF	WAWPVC	ACVCAP
	NDYLHS	WCLPVP	AGVCVP
	PMNTGW	WCLPYC	ADVICP
	PPGTPA	WGFPWE	ADVNAG
	PRYVAR	WSYVFS	AGVIAP
	PRYVVC	DPCPYS	ASCVFP
	QDCTML	WGWPHP	ASVNCE
	RALRET	WDIVFS	ADVCCE
	RDCTML	DPMPYS	ADCTYC
	RDLAVA	WAITFP	AAVSAE
	RQQLED	WSIPHC	AAVCAS
	SASDVD	WALPCS	DEVNAP
	SDRVVF	WSCPCS	AAVNAC
	SGGTPS	WCCPYC	AEDVAG
	SISGNL	WSITFS	APVTMC
	SPTVWL	DGYPFP	AEDNIE
	SRYVAR	WGFPWP	ASVSVG
	SRYVPR	WGFTFS	ASCNYP
	TADARL	WAYPCC	ASVIIS
	TEVFGS	WAWPWG	AGVTMS
	TSAVID	WDCPVC	ASVSME
	TTHCTK	WSVPWG	ADCCYP
	VCVQAA	WAYVHS	ADCTVP
	VDFVKH	WSVTFS	DEVVIE
	VGLVTF	WDVVFS	AECNHE
	VRLNAF	AAFPFP	APVCAE
	VSLVEN	APLPYP	DEVTAC
	YCYFTH	WDLPVC	ADVIIC
	YEAIEE	MAYPFS	ASCVVE
	YGAQYD	WAVTFP	ADVTCG
	YGNGIL	MAFPFP	ADDVAP
	YIPGTS	WGIPYE	AECVCC
	YLSQIA	WGDPYP	ASVCMS
	YPAQIK	WAWPAS	ACVNVE
	YPGLIW	AAYPFS	ACVTCP
	YPQLSA	DSLPFS	AEDNAC
	YRLNFR	APVPFS	AEDIVE
	YRQWAL	WSLVHS	AEDSVS
	YSGVTT	WAIPWC	APVTAG
	YSSTVP	WSLSYP	AAVTCC
	YYLTTE	WAFSYS	AEDCAS
	ANTTFH	WSMVFS	ASVVMG
	DPRMCS	WSFVYP	AAVNIS
	EAQFLY	WSLPVE	ACVTIC
	FGGCFA	MPIPFP	AAVIVP
	FNMLST	WGWPVS	ADVFVS
	FRTVGQ	WSWPYG	AEDSAE
	GPSLIG	MPLPYS	APVSVS
	GQKDSY	WAFPAC	AGVNAE
	GWLTIG	WDCPWG	ADVCMC
	KAFTAA	APMPFP	ASVNMC
	LFVNDL	WAFVHP	AAVIVS
	LRFANP	WSDPVP	AECCFC
	LSSLHT	WAWPWE	AECSAS
	QFDKVY	WDCPAS	AECTWC
	RDVSFE	WDLPWG	AGVCVC
	SIVCIV	WSVPWE	AECIAE
	SRIGME	WAYSYP	AEMVVE
	SWITQG	WDIPYG	AEVWVG
	YYPTND	WCCPHS	AEVWME
	FLSFAS	WAYVFG	AECCYG
	WDGWVW	WDLPAS	ACVVAC
	IDKPIL	WSLVFG	AGVTCE
	PNCFQI	MPMPFS	ASCTVS
	RATAIL	WALTYS	DEVTIS
	DGFPFK	WAFVVS	APVNIE
	IILNKI	WGIVYP	ADCVYS
	LGIVCP	WALPHE	ASCTYC
	LVALVG	WSCPHE	ADVFVP
	MPSLTL	WDIPHP	AECCIC
	NFGTII	WSCTFP	ASVICP
	SAAAYF	WAWPWP	APVIVE
	SVIRSN	WSVPWP	APVVMS
	YAVNIH	DALPFP	AECCWP
	FEGIAV	WDCVYP	AECNVG
	LDKDLF	WCLPHS	AEDSVP
	LHTKFW	WALPMP	AGCTYP
	LIAGII	WSCPMP	ADCTHP
	LQTFMR	WACPAP	ASVCCE
	NACQVG	WDCPWE	AWVTVE
	PVDPSR	WCCPFG	ADVCAG
	SRYVAR	WALSFS	ASVNAG
	YDYLVS	WDLPWE	APVSVP
	EQGLIQ	WAFTFC	DEVVAS
	FLCLFL	WECVFS	AEDVCC
	FYQLAN	WCMPWS	ASCCYP
	GHHYIW	WCVPFS	AAVVCS
	KTIAVS	DPIPYP	ASDVAP
	LHAYCG	WDLVFC	AECNME
	MPNSFR	WGCPWC	AECCCP
	RTLGLS	WCLPFG	ADCTVC
	AGFIHA	WEWPVP	AEMTVS
	AVIGAL	MPCPYP	ACVVIS
	DFWHHE	WGLTFS	AAVCAC
	DGEVLS	WGMPWC	ASCTVP
	ECRTFF	WSVPVC	ASVIIC
	EGKVIL	WSWPYE	ASVTCG
	ESLFTA	WALVWS	ADVNCS
	GNVKYL	WSYPVC	AECVWS
	IFSYAF	WDCPWP	AEDCIE
	IKIPLL	WGCVFP	DEVCAP
	INKLLS	WEWPFS	AGVTMC
	LVGSSG	WGIPVS	AWVVAP
	MFYTLP	DSCPFP	ACVCVE
	MGYIPL	MPVPYS	APVVCE
	MSDNPK	DPLPFC	AGVCAE
	PTMYDG	WDLPWP	APVNAS
	REYQDL	WDWPFS	ASVCMC
	SLRGLF	WGYPMS	ASCVYS
	SLRGLP	WAMVFP	AECCHE
	TENNLY	DAFPYS	DEVNVE
	VDFQVT	WGLPAP	AEMTVP
	YQGCQV	WDIPYE	AAVCIS
	YSHPII	WAYVFE	AAVVIG
	IDKLFY	WAFPIS	AAVSIE
	WNFISG	WSLVFE	AEDCAC
	WNFITG	WECPHC	AAVNCP
	YFTFFD	WDWPVP	AECFAP
	FCNLTS	WGFPHG	AEVTHE
	LARTAK	WSMPHG	ADVFVC
	DKFNKK	APDPFP	ASCTHP
	ICDDYF	WGYPVG	AAVIVC
	DGKILF	WACPVC	AECTHG
	LLPFYE	WDLSFP	AEDSVC
	ACAMLL	WDMPHC	ASVFVS
	ATYNFA	WSYPAP	AGVTAG
	GGVCYY	WSIVFC	AAVNIC
	GGVMAV	WAYPCP	ADCVVS
	GIILLI	WGFVFC	APCVYP
	LSVLAV	WSVPAP	ADVIME
	NYNFTL	WCIPYP	AEDTHP
	SILSLE	WSFPHC	ADVSMS
	VFDSKL	WSVVFC	AECIFE
	VSVYGA	WCCPFE	APVTCS
	AIVFVF	WGYTFS	ACVTVG
	AVFDSK	WSMPCS	ADVNIG
	DQVPFS	WGFPCS	AECFYE
	FWFSLE	WALVVP	APVSVC
	GEPIIV	WDLTYP	AEDTIG
	ILAVLF	WGLPVC	AECSAC
	ITVGML	WACPWG	AGVSVS
	LAISAL	WDIVYP	AECSFS
	LFILFF	WCLPFE	DEVTCP
	LKALYM	WAMPAP	ASVCAG
	LLFDFS	WSISFP	ADCVYC
	LLILSC	WACPAS	ADVIVG
	LNGSLL	WGVVYP	ACVTME
	LNKIVQ	WSITYP	AECSIS
	MAINVF	WGFSFP	APVCIE
	MDEAHF	DPLPWS	APVVMC
	MEEGNS	APLPYS	ASVFVP
	NSVSII	WSVSFP	DEVTIC
	PFIAYF	DSLPYP	ASCTVC
	SAVVGI	WAWVYP	ADDTVE
	SDLSIF	APCPFS	AGVVMS
	SLFYTF	WGDPYS	AGVIVE
	SLWDQS	WGYPVE	AECCVG
	SSKQYP	WSDPHP	AECIIE
	STFHLS	WSVPHG	AGVNIE
	STLNKI	WAWPHG	ACVSAP
	SYIILF	WAFCFP	ADCVVP
	TILQDI	WGVPWC	DEVVAC
	TTDNTF	WACVYP	ADVVCG
	AADLEK	WGLPWG	ADCTAE
	AGYGAG	WGWPYG	AGVSVP
	AIIFLV	DSMPFP	ASVNCS
	ALVQEK	WALVYC	ACVVCP
	AQVPFS	WSLSYS	ADVCCS
	ASFSAS	WSFVYS	APVVAG
	ASIIDY	WCLVFP	ADVSCE
	ATLNTL	WAIPHC	AECCME
	DDNLYK	WGLPAS	APVTIG
	DEAYVM	APVPYP	AAVVCC
	DEERDK	WDIPVS	AAVSAS
	DGENCT	AAYPYP	ACVVIC
	DGKNCT	WACPWE	AEMTVC
	DIAGFE	WSVTYP	AAVIAE
	DKKVEK	WSYPWG	AEDNIS
	DNAAKY	WDVVYP	ADVFAE
	DNQGRV	WSYVYP	AEDTYE
	DPKTGL	WADPWS	AECFFP
	DQKINE	WAITFS	ADVNCC
	DQVPFS	MAYPYP	ADCSYP
	DSFDPL	WAMPVC	AECVWC
	DSFDPL	WALPMS	AGVVCE
	DSVGIE	WSCPMS	DEVVIS
	EDQNCK	WWCPFP	APVSAE
	FIMFML	WAYSYS	ASCVVS
	FQVPFS	WDDPWS	AEDIAE
	FTFLHL	WGFPHE	ASVIME
	FVVIVG	WSMPHE	ASCVYC
	GADPLR	WAWPCS	APVNAC
	GLPTQT	WSYPAS	AECNHS
	GPPGSV	DGYPFS	ASVSMS
	GRYLPE	WACPWP	ACVNVS
	GTVSWN	WDCPHG	APVCAS
	HCANFN	DGFPFP	AEDIVP
	HEPVHG	WGIVYS	AAVCCP
	HNGAYS	WGFTYP	ASDTVE
	IQTQAQ	WDVPWC	AGCVYP
	ISLINS	WSVPAS	ADCVHP
	KEPVHG	WAYVHP	ASVIVG
	KKIIPT	WDLPHG	AEDIVS
	LAELEQ	WALPVG	AWVVVE
	LAPLLS	WAVPWG	DEVCVE
	LCCMTS	WSCPVG	AAVCIC
	LEPVHG	WGLPWE	ADVCIG
	LGIFFL	WAYPMC	ASVFVC
	LGSLSD	WEDPWS	ASVNIG
	LLCLIF	AAFPFS	AEDNME
	LLDQVL	WAFPCC	AECFVE
	LLEAGA	WDCVYS	AEDSAS
	LNKHID	WAVTFS	AGVNAS
	LPWFVD	WGLVFC	ADVSMC
	LRKGHV	MAFPFS	AEDNCP
	LSCIHT	MPMPYP	AECSFC
	LSIARV	WSMPMP	ADCVVC
	LWEIPD	WAMPWG	AEMVVS
	MEHIHK	WGFPMP	AAVNVG
	MQVPFS	WSMVYP	AGVTCS
	MTHFFS	WAYVVS	AECTMG
	MWEAVT	WSYPWE	AECSYG
	MWEAVT	WSLVHP	APVNIS
	MYPTTL	WDCPCS	APVTCC
	PDKIDG	WAMPAS	AEVFMG
	PDPLKP	WGLPWP	AGVCIE
	PSKSLE	ASLPFP	AGVSVC
	PVIFLS	WDLPCS	ASCVVP
	QDGRIF	WSLVVS	AAVNME
	QDMRNT	WAFVYG	APVIVP
	QMREII	MPIPFS	ACVNVP
	QYDLWN	WGWPYE	ASVVCG
	RKIFYS	DSVPFP	AECSIC
	RPNNVE	DPIPYS	AECIAS
	SCIFAF	MSLPFP	ASCTAE
	SDDMLN	DPLPVP	AECSWP
	SDENYL	MPCPYS	AEMTAE
	SLETVK	WEWPAP	AGVVMC
	SNKLLY	APMPFS	APVIVS
	SNTTKT	WSYPWP	ASVSCE
	SPFLPL	WSWPWC	AWVTVS
	SPHNVV	WADPFC	AEVWMS
	SPLTKG	WGLSFP	ASVCCS
	SQVPFS	WAVPWE	ADVSAG
	SSLGLP	WCCPHP	DEVTVG
	TAILFF	WAYTFC	ASCSYP
	TDGPER	WSLTFC	DEVTME
	TDITKG	WDDPFC	ADCTFE
	TLDIFY	WGCPHC	AECSCP
	TVILGV	WSYPCS	AEMVVP
	VCYILY	WSVPHE	AEVVHE
	VGYMSN	WAMPWE	ADCTIE
	WDYFSL	WAWPHE	AAVSAC
	WGYGFL	WEMVFP	AEDTFP
	WQVPFS	WALVHS	AECVHG
	YAAFLW	WCMPFG	ASCVHP
	YDNVVT	WSCTFS	AECNMS
	YQVPFS	WSFTFP	AGVVAG
	AFILGI	WALPVE	ASVNCC
	AVGLVS	WALSYP	ADVCCC
	DASSFT	WSCPVE	AGVTIG
	DEPTSS	DALPFS	AEDVIG
	DQVPFS	WGYVFC	ACVCVS
	ELATAG	WAVPWP	DEVSAP
	EYHLLF	WDWPAP	AEDCIS
	FMLIFN	WAYPAG	AWVTVP
	FTCMDP	WCVPYP	AAVFAP
	GAVLIW	WCLPHP	AEDVHP
	IGHLVG	WEDPFC	APVVCS
	IGVLVG	WGLTYP	ASVFAE
	LEALER	WSIPWG	AEDNIC
	MGVLVG	WAMPWP	ACVSVE
	PKTGFL	WDMVFP	ACVVVG
	PQGEAG	WGMPHC	AEDSIE
	RNFLRS	WCMPYC	AEVWCE
	RVMANN	WAWPMP	ACVVME
	SSFEFQ	WEMPHC	ASVCIG
	TSTRTI	APIPFP	DEVVCP
	TSYQYL	WCIPYS	AEVNHP
	VGNETG	WALVFG	AECNHC
	VLSFLF	WCCPVS	ADDVVE
	YGGVFS	WDCPHE	AEDFAP
	YNYPAM	WCDPFP	ASVSMC
	YTYFSN	WAFVYE	APVCAC
	KRNRSI	WDLTYS	DEVNVS
	RRNVAT	WGYSFP	DEVVIC
	LFSDFT	WGCVFS	AECWYP
	PGQTFS	WDLPHE	AGVCAS
	YRQQLE	WAVPVC	AEDIVC
	DPLTSG	WDCTFP	AACTYE
	IIVLFQ	WDIVYS	AACTAP
	IKLTDS	WSVPCS	AECSHE
	AIYVFC	DSCPFS	ASCVVC
	APPSRV	WCMPVP	AGVSAE
	AQVPFS	WAMVFS	AECCHS
	ATFTAP	WGVVYS	AAVSIS
	CKAFGL	WDCPMP	ACVNVC
	DQVPFS	WCLPVS	AECNCE
	FQVPFS	WSITYS	AEVTHS
	HTNITT	WDLPMP	AEDSAC
	LTNVVN	WSIPWE	AEDCME
	LVVISV	WEMPWG	AGVNAC
	MQVPFS	DSLPYS	ADVFIE
	MSAFLI	WACPHG	ACVCVP
	MTTVYH	WAWVYS	AAVIIE
	NGYLIS	WAFTWS	AECIAC
	RLEVIG	DPLPHS	ACVIAP
	TFIPIS	WSYPMP	AAVCVG
	TLLNET	WAIVFC	ADCVAE
	VLTSVD	APDPFS	ASCTFE
	WQVPFS	WSDVFP	AEDCCP
	YCLVTH	WCMPFE	ASVSAG
	YQVPFS	WEWPAS	APVNCP
	AALVFL	WADPHS	APVSIE
	AAVIIM	WDLSFS	APVVIG
	CIVAAV	WSIPVC	AAVCME
	DTVSAL	WACVYS	APVCIS
	FVFILT	WDMPAP	AECIFS
	GAETFY	WDDPHS	AEMVVC
	IEAIHT	WSIPWP	APVIVC
	IGVIIL	WSDPFG	AECFYS
	ILFIMF	WGITFP	AEVWMC
	MGNGTL	APVPYS	DEVNVP
	MPVGGQ	WDLVWS	APVNIC
	NSVLLF	WAVPAP	ADDTVS
	NTTYDF	WSVPMP	AGVTCC
	PDADPP	WEWPVS	ADVIMS
	RTNRNE	AAYPYS	ACVTMS
	SRSSRG	WAFPCP	AGVIVP
	TDLENR	WGVPHC	AEDVYE
	TFINDY	WACPCS	ASCTIE
	VALSSL	WSVTYS	ADDTAE
	VELEPS	WAYPAE	AECSVG
	VPVIDR	WSFPAP	AGVIVS
	WVATEG	WDVVYS	ADCIYP
	YCLNAL	WSYVYS	AGVNIS
	YGRSNA	WGYTYP	AWVTVC
	AGSLSA	APCPYP	AECIIS
	ACWWAG	WAVVFC	ASDVVE
	DAVVAD	MAYPYS	ASVCCC
	GEFYNQ	WSMPMS	ADCTAS
	SEYLQL	WGFPMS	ADVSCS
	STISWM	WAYCFP	AACTFP
	YANMWS	WGLPHG	AECSME
	DDVLLL	WEDPHS	AECNMC
	CLFKDW	WSDPYC	AEVWAG
	CVDGTL	WSLPAC	AEMTIE
	STLHLV	WDWPAS	ACVNAE
	APGIAD	WSLCFP	ADDTVP
	DKLTFQ	DAWPFP	DECTYP
	DSTSFS	WALVFE	AECCMS
	DYYIPY	WAISFP	AEDNCE
	EDLINQ	WEMPWE	AEDTMG
	FEYGFT	WAITYP	AAVIAS
	FGSLAF	WSYPHG	ADVICE
	FNNNYK	WDMPWG	AEDCIC
	GDKFQT	WGFTYS	ACVTCE
	ILFLTL	WSISFS	AEDTYS
	ISEIGQ	WGFPVG	ACVCVC
	LGFVFT	WSMPVG	AGVVCS
	LSDENY	WDWPVS	ADVFAS
	LSVFFL	WECPWG	APVVCC
	MEIVSH	WGFSFS	AAVTMG
	MSIGFE	WGFVWS	AECVMG
	NEMVDE	DGLPFP	ADVWAP
	NIFMAF	WGLPCS	APVSAS
	RDGINQ	DGYPYP	APVIAE
	SHIMLD	WSDPVS	AGVCAC
	SLNEIL	WCYPVP	AEDNYP
	WEELSM	WDMPVC	ASDTVS
	WEELSV	MPMPYS	AECIWP
	YKIIIW	WSVSFS	ASCVAE
	ADMSIY	WEMPWP	AACTVE
	AEAIFK	WAFTVP	AECCHC
	AEIFQP	WSMVYS	AEVCHP
	AGGVAV	WDVPHC	AAVSCP
	AGGVAV	WAVSFP	AEMVAE
	AKAAAA	WGIPWC	ACCTYP
	AKLIID	WSIPAP	AEDIAS
	CTFSFL	WAFCFS	AWVVVS
	DYWSFQ	WAVPHG	DEVNVC
	EDENPW	DPVPFC	DEVCVS
	EDLERD	MSCPFP	AEVTHC
	EEEQII	WECVYP	ASDTAE
	EELHEN	AAFPYP	DEVSVE
	EGDSTD	DSMPFS	DEVVVG
	EMDLKD	WSFPVC	AAVSIC
	FCQLAK	WCLVFS	ADVSIG
	FFAKCL	DAYPFC	AECIFC
	FGFGAQ	WSLVYG	ASVIMS
	FIRQEE	WCMPHS	AECFVS
	FKRERD	WDLVVP	AECNAG
	FPEVID	WGWPWC	ASCIYP
	FSYGTL	WAMPHG	DEVVME
	FTDNNF	WSCVFC	AAVFVE
	FTHDIM	DPLPYC	AECCCE
	FTIAMW	WSDPFE	ASVFIE
	FYVYYN	WDMPWE	ADCVFE
	GEFYNQ	APMPYP	ADVIMC
	GGYVSF	WAVTYP	AECFYC
	GNLLLL	WADPVP	AWVTAE
	HLYSHP	WAWTFP	AEDNVG
	HRYIDS	WWCPFS	AEDNMS
	IANNTR	MAFPYP	APVCCP
	IEYSDF	WECPWE	ADCVIE
	IGITAI	WACPHE	DECTAP
	INTLFH	WDDPVP	AGVCIS
	ITFLFV	WAYVYG	AEDVFP
	ITQPLP	WAWPMS	AGVVIG
	KDVLLQ	WDMPAS	ASDTVP
	KEFIPK	DALPYP	APVCIC
	LDKINE	DGFPFS	AGVSIE
	LGQINL	WACTFP	ACVTMC
	LIVLTC	WSFPWG	AECIYG
	LKMVTS	WDMPWP	ASCTAS
	LLWFNY	WSWPHC	AECFVP
	LNMRDL	WGFPVE	AGVIVC
	LPDTAA	WSMPVE	ASVSCS
	LPEGYW	WGVTFP	AECICP
	LQICMW	WALSYS	AEMTAS
	LRYYTE	WAMPCS	AECIIC
	LSTSNV	WAVPAS	DEVCVP
	LWFLTG	MSVPFP	AWVVVP
	LYAAEM	WACPMP	AAVNMS
	MDVVYS	WGFVVP	ADDTVC
	MLDIHT	WSCSFP	DEVIAP
	MPICMD	WECPWP	AGVNCP
	MPNITL	MPIPYP	APVNVG
	NENIIR	WSFPAS	AECTCG
	NGAMVE	WDLVYC	APVNME
	NKMTVE	WEDPVP	AGVNIC
	NVGDYF	WCVPYS	ACVCAE
	PDDFMG	DSIPFP	ASVICE
	PDLCTE	WSLPIS	AEVFCG
	PQLCTE	WAWPVG	ADCNAP
	PTWLGA	WAFPMC	AACVYE
	QAAPYI	WGLTYS	ADCTAC
	QDCTML	WGDPWS	ADCTFS
	QEMEGT	WSYTFP	ADVIAG
	QEQQSD	WCLPYG	AAVIAC
	QERLAK	DAVPFP	AACVAP
	QKDLEG	WDITFP	DEVTMS
	QPSDTL	WGMVFP	ADCTIS
	QVELDN	WDCPMS	ADCNYE
	QWLFAA	WGLPHE	ACVTAG
	REYEAA	WSIPHG	AEVVHS
	RQGNTL	WSIVYC	ADVSCC
	RQQASF	WSWVFP	DEVNAE
	SCAVHL	WAFTYC	AECCMC
	SDGVAV	DAYPWS	ADVFAC
	SNAKWL	ASLPFS	ACVSVS
	SYGIAT	WDLPMS	AEDIIE
	TEAITA	DPCPFC	AEDCCE
	TKDFSA	WCCPYG	ASVWAP
	TPLCVT	WSYPHE	AEDTYC
	VANNTR	DSVPFS	ASCVFE
	VAYQAT	WAFSFC	AEDIAC
	VGKLNW	MGYPFP	AADTAP
	VSISNF	WSYPMS	ASVSIG
	WAQCVQ	MSLPFS	AEDSIS
	WCRHFC	WAYPCG	ADDVVS
	WESPQE	WSLVYE	ASVFAS
	WGLVDF	WAFVWC	AEVWCS
	WTSISC	WGLPMP	AECFHP
	YCSYEV	AGYPFP	AAVNCE
	YEGDLR	WSFPWE	APVSAC
	YGYASL	WDCPVG	AECIHE
	YIALCK	WDVTFP	ASVIMC
	YLVDYG	WSIPAS	AGVVCC
	YTIVST	WGLSFS	ADDVAE
	AVEVGS	WDLPVG	ACVIVE
	CTVSDY	DPMPFC	ACVVMS
	DIGVPL	WGCPAP	AEDCYP
	EDSVGC	DACPFP	AGVSAS
	FCQLAK	WGWPAP	AACTYS
	HDVIAP	WSVPMS	AGVIAE
	IKNLTQ	WAVPHE	AECSHS
	IPLLFI	WALVHP	AECNWE
	IYDLNA	WEMVFS	ASDTVC
	LDPRQG	WAYVYE	ASCVIE
	LKEMGE	WSVVYC	AECNCS
	MLFYMD	WGLVWS	ACVNIE
	NIQFTA	WDIPWC	AECNFG
	NTQFEA	WSFPWP	AWVVVC
	QQNIQE	WAIPWG	AECFVC
	RQQASF	WSFTFS	DEVCVC
	SEYKGP	WSCTYP	DEVTCE
	TLFKSI	WSMTFP	ACVSVP
	VEIPFN	WALVVS	AEDTCG
	VELVHF	WAMPHE	AEMNAP
	VGTVQR	WAWPVE	AEDNMC
	RSPVVE	WDMVFS	APCTYE
	SLPFTS	WAFPAG	AAVSVG
	YGDIDL	AALPFP	AECCAG
	YLNLYP	ASCPFP	AEDSME
	YKSIVK	WAFTHS	ADVFIS
	AQVPLP	WGDPFC	ADCVAS
	ANNYET	WEYPVC	AACNYP
	CPVQLW	WGFVYC	AEDCVG
	FAIIAI	WGMPAP	ASCTFS
	IECSKE	WECPVC	AEDCMS
	IISEEY	WGYPAC	APVFAP
	LSPAHL	APIPFS	AAVIIS
	MAVTYE	WAYTWS	APVSIS
	PVIVVP	WCLPYE	AAVSME
	RIIDVV	WALTFC	AEDSCP
	STLIFF	APDPYP	ADDVVP
	WGQYWQ	WAMPMP	DECTVE
	WKPTIF	MALPFP	AGVCCP
	ADLVGF	APCPYS	AACVFP
	AEIVHF	WGYTYS	AEMVIE
	AELVHF	MPLPFC	AEDVMG
	AELVWF	DPCPWS	ADVWVE
	CAITPT	WCDPFS	ASVIAG
	DDTFYY	WAMVYP	ADCNFP
	EKYLPE	WGCPVC	AEVWIG
	IKLVKS	WCCPYE	AGVCIC
	IQYLAY	WDCPVE	ASCTAC
	LEYVIK	WGYVWS	AAVCMS
	LHKRTL	ASVPFP	AEMTAC
	LSIMAF	WSLTWS	DECVYP
	SPYLFN	WGYSFS	AAVNMC
	TGSYNL	WDLVHS	APVIIE
	TRFYFN	DPVPWS	ASCTIS
	VSLVIL	WDCTFS	ADCCAP
	YDKLFP	WAITYS	ASCNYE
	YGRYSA	WAIPWE	ACVVCE
	YLSTFN	WDLSYP	ADDTAS
	PENFFL	WAVPCS	ASCNAP
	ALFMYY	WDLPVE	AECNIG
	FVVFLL	DSCPYP	AEDVYS
	LLLLDR	MPDPFP	APVCVG
	LYSPPL	DPMPWS	ASDVVS
	MSTTIS	WDYPVC	ASVSCC
	SLVLCG	WAYPCE	AAVVMG
	YQGMLP	WGLVVP	ADCCYE
	MSHVKS	WAIPVC	APVCME
	YGFVNY	WSIPHE	AWVTIE
	YPFAWF	DGYPYS	ADCNVE
	KRTLGL	WSISYP	ADCTFC
	AGIILL	DAYPVP	ASDVAE
	ALSVLA	DPLPHP	AACVVE
	DFYLCF	WAFTFG	DEVTMC
	DVLKTR	WAIPWP	AEVVHC
	FFVIIL	WECTFP	ACCVYP
	FHFFLF	WSDVFS	ADCTYG
	FNVKSK	WGMPVC	AGVNVG
	GDDVDS	WSIVWS	ADVNMG
	GNESFA	WADPHP	AEMTIS
	LAPTRV	WSLPCC	ADCTIC
	LNFLDW	WDLVFG	AAVNAG
	LSLTCS	WGFVHS	ADCTWP
	MEFNSL	WGCPWG	AECIVG
	MFEQYF	WGIPHC	ACVNAS
	MIYFFI	WECVYS	AGVNME
	MYSVIG	WSIPCS	AEDNCS
	QEIVHE	WECPAP	AECIME
	SIFLHL	AAFPYS	AGCTAP
	SILMIF	WDDPHP	ASVFAC
	SLINSL	WGMPWG	AECSMS
	SLNSMY	WGCPAS	AAVICP
	SSDGAR	WSVPVG	AWVVAE
	TNTIAG	WSYPVG	DEVCAE
	TWLIDY	DAMPFP	ACVTCS
	VAALVF	WGWPAS	AAVCCE
	VGIIFT	WGITFS	ACVSVC
	VLFEVF	DPLPFG	ADVICS
	VRYLIQ	WAVPMP	APCTFP
	AALFHD	WACPMS	ASDVVP
	ACAVIH	WAYTVP	AEVWCC
	ADGLAK	WAYCFS	ACVCIE
	AFTNPT	APMPYS	AEDSIC
	AGLVSL	WEDPHP	DECVAP
	ALQQLE	WSLCFS	DEVTAG
	AQFTSA	WAVTYS	AACTVS
	ATLTMT	WSWPCS	AEDFVE
	AVGATK	WSVSYP	ADDVVC
	AVLYCL	WAFPAE	ADCTCP
	AVSSIL	WGLVYC	ACVVMC
	CLIFLL	MAFPYS	AACTYC
	CLVVFF	WSVVWS	AEVSHP
	CPAGHA	MPVPFC	ASCVAS
	CPSGHV	DAWPFS	AECSHC
	CPTGHA	WSLTVP	AEDNAG
	DAHIPQ	WGWPHC	AGVSAC
	DDEAGP	WECPHG	AEMVAS
	DDFVEI	WGCVYP	DEVSVS
	DEGKQS	WAISFS	APVIAS
	DEPTNH	WGYVVP	ADVFCP
	DKQQFE	WGDPHS	AGCTYE
	DLFGPE	DAFPFC	ASDTAS
	DPRVRG	ASMPFP	DEVNIE
	DVPTAA	MSMPFP	AECVCG
	DYQGML	DALPYS	AECCWE
	EGEEER	WACPVG	ASCNFP
	EGEESR	WGYPIS	AECCCS
	EIHQYP	WGMPAS	AECFAE
	EMKYAL	WDMPHG	APVTMG
	EQLIEN	WSIVFG	AAVIIC
	FASMGF	WAIPAP	AECNCC
	FDSNEP	WCLVYP	ADVFIC
	FEVEQE	WSIPMP	AACCYP
	FFLALS	DPLPVS	AECCFG
	FGAPVY	WGCPWE	AECSCE
	FGYAVY	WGFVFG	AAVTCG
	FGYPRY	DGLPFS	AAVFVS
	FGYPVA	WGFSYP	AWVTAS
	FGYPVY	MPIPYS	ADCVFS
	FILFYF	WGLPMS	ADDTIE
	FIPDIK	WGMPWE	ADCVAC
	FLGVVF	DPCPVP	AECTWG
	FLLLAD	WGWVFP	ADCCFP
	FLMSFT	DGFPYP	ASCTFC
	FLVLIM	WSVVFG	ASVFIS
	FNEKLK	DSYPFP	AEDCMC
	FNKVTL	WSFPHG	APVSCP
	FQLCTF	WAVSFS	AEMCAP
	FRFMRP	ASLPYP	ASCCYE
	GCAANW	WALPAC	ASVWVE
	GCIITS	WSCPAC	ASCCAP
	GDSDSV	WAFTFE	DEVIVE
	GEHGVA	WALCFP	DEVVMS
	GLILFV	MSCPFS	ADCVIS
	GLWGTA	WAFCYP	ACVVAG
	GRNSFE	WSLTYC	ACVTIG
	GTFTWT	WGCPWP	ASCTYG
	GTTLLN	WSVPVE	AACTVP
	GTWMFS	WSYPVE	APVSIC
	IDDSFS	WCMPHP	ADVIIG
	IHFLLS	WGLPVG	ADCTHE
	IKTLSP	DAYPHS	AGVSIS
	ILSCIF	WDLVFE	AAVCMC
	KDLMPF	WDMPCS	ASCTWP
	LCGVSL	WGMPWP	AADVAP
	LCLIFL	ASDPFP	DEVSVP
	LDDFVE	WEMPVC	ADCCVE
	LDLPAD	WSFVFC	AGVFAP
	LDRLNQ	DPMPVP	APCTAP
	LDYMTS	WSWPIS	AAVFVP
	LEAGAL	DPLPFE	AEDVYC
	LEVEQE	WEMPAP	ADDNAP
	LEWLAE	DSVPYP	ASCNVE
	LFHETG	MSLPYP	ADDTAC
	LGLMIL	WAWTFS	AEMNVE
	LGLWGT	WSFPCS	AGVCVG
	LIWFRP	WAYTYC	AGVIIE
	LLGLWG	WSDPWC	ASCTIC
	LPIAPE	WAFVHC	ACVSAE
	LQYGSF	DAFPWS	AECCIG
	LTLLAT	WECPAS	AGVCME
	LWPLYV	WACPVE	ASDVVC
	MDCSGS	WACTFS	ASVNMG
	MEGLKL	WAYSFC	ADVCMG
	MGTLGI	WAYVWC	ACVCAS
	MMTLPS	WSLSFC	APVFVE
	MPILTL	WAYPIC	AACVYS
	MTSLQY	WGVPWG	ASVICS
	MWEAVT	DGCPFP	APVNMS
	NATDIA	WGVTFS	AAVCAG
	NESNIF	WAMPMS	DDVTAP
	NETAKV	WSCTYS	AEDVCG
	NGWRWR	MSVPFS	ADCNYS
	NLLLWP	WGYVYC	AACTHP
	NMRDLI	WALVYG	ACVNAC
	NNSLGS	WDIPHC	DEVVCE
	NPCLIN	WSCSFS	DEVNAS
	PFVQWF	WSFSFP	ASCTCP
	PLGYPF	WAIPHG	AEDICP
	PLTSLV	DSIPFS	AGCTFP
	PPELSE	WSIVFE	AECSMC
	PRRGPR	DPVPVP	AGCTVE
	PSLFLL	MPLPWS	AEMTIC
	QEKYGL	WSCVWS	DSVTAP
	QGVPFH	WSLVWC	AEDCCS
	QLTVWG	WGFVFE	ADVICC
	QYGSFC	WAIVYC	APCVYE
	QYLCSS	WDCVFC	ASDTIE
	QYWSQE	WWMPFP	ADCTVG
	RVISGV	WSYTFS	AEDNCC
	SAEPVP	WCMPVS	ASCVFS
	SAGIFG	DAVPFS	AEDIIS
	SAINFK	WGDPVP	APVIAC
	SCLGCK	WDITFS	AAVNCS
	SEFCRV	WGMVFS	AEDSCE
	SEIRFY	DAIPFP	DECVVE
	SGAGEH	WGLVHS	ASCCFP
	SKNTFY	DSMPYP	ACVTCC
	SLFSTL	WGLSYP	AECNWS
	SLLVIW	WAMPVG	ACVIVP
	SLVLCG	WSVVFE	ASCVAC
	SQYLSR	WSWVFS	ADDVAS
	SSNLSW	APLPFC	AEMVAC
	STSNVI	WECPHE	ASCTHE
	SYYVVY	WGLPVE	AACTVC
	TACTIF	APIPYP	ADCTME
	TDDMIA	APDPYS	AEDSYP
	TDTIES	WEYPCS	ACVIVS
	TEVETP	WAIPAS	AEMTCP
	TEVETY	MGYPFS	AEDCAG
	TFWNPP	WAMVYS	ASCVIS
	TFWNPP	WDMPHE	AECIHS
	TYFCFV	WDVPWG	ASDTAC
	VAAGME	WSLPCP	ASVFCP
	VAPMPT	WAYTHS	ACVNIS
	VQRVTS	WCCPWC	AEDIME
	VQYGAK	DPCPHS	ASVIIG
	VSGSNV	AGYPFS	DEVTCS
	VVMGTL	WAYPMG	AGVIAS
	WFHISC	WGVPWE	APVNCE
	WKGEGA	WDVTFS	DEVSVC
	WQDPVP	WALPIS	AECFFE
	WSFQTS	WAFPCG	AWVVIE
	YAHINA	WDLSYS	AAVFVC
	YDANYF	WSCPIS	DEVCIE
	YILRYI	WSIVVP	ASDNAP
	YKQLNF	DPVPHS	ADCVFC
	YLILFL	DSCPYS	ASVFIC
	AEDLAN	WGLVFG	AWVTAC
	AVVLAS	WDCSFP	AECFIE
	DALKLS	DACPFS	AGVTMG
	DCIIFE	MSIPFP	AWVNAP
	DCIMFD	WSFPHE	AECSAG
	DENTYA	WSWPVC	AECCCC
	DMITLS	WGIVFC	APCTYS
	DSIFVS	WGYVHS	DECTVS
	GHFSWW	WGYPCC	DEVVMC
	GTITLN	WAVPMS	ASCCVE
	HAPAFE	WSLTHS	ADCVYG
	IDRPYV	WCLPWC	ADDCAP
	IERFVS	WDMPMP	AEMVIS
	IEYNLL	DPMPHS	AEDSVG
	IFISSF	WSISYS	AGVSCP
	IGTAAA	WSFTYP	AEDSMS
	LGEFLK	WGVPWP	ADCVIC
	LIWYRP	WDMVYP	AAVNIG
	LPGMNG	WSMTFS	ADVWVS
	MSCISC	WAVVYC	AEDTHE
	NGQQIF	AGFPFP	ADCVWP
	NNAFEW	WDYPCS	ASVCMG
	PLARFW	MPCPFC	AAVIME
	QWWSDY	WAFSWS	AAVSMS
	RTNFLI	WSCVVP	ADVFVG
	SFTILC	WADVFP	ADVFME
	STLLIY	ADCPFP	AGCVAP
	TAISQG	ADLPFP	AGVSIC
	TFWNPP	WEMPAS	APCTVE
	TLDDLA	WALVYE	APCNYP
	TLKDAM	WSIVHS	ACVVCS
	TLYQIQ	MGFPFP	ADCSAP
	WDNVGL	MPVPWS	APVSVG
	WFIISI	WAFTHP	AAVIVG
	WITQCF	WSFPMP	ASCNYS
	WLSYFV	WDDVFP	APVIIS
	WYELSK	AALPFS	APCVFP
	YDIINS	ASCPFS	APVSME
	IMNKLN	MAVPFP	AEMCVE
	AIVREA	WECPCS	ADCNVS
	ATLTMT	WDVPWE	ADCSYE
	QANRDT	WAMPVE	AEVIHP
	QTRWQA	WADPFG	AWVTIS
	RIALVR	DPVPYC	DEVVAG
	TWLGAA	WSWPWG	DEVTIG
	DSVDFS	WSIPMS	AACVVS
	FGFGWF	DAFPVP	ASVICC
	ISRVND	WAYTFG	ACVCAC
	LGFSTG	WGISFP	ADCCYS
	LPQGTT	WSLTFG	AACVYC
	QNNSFI	WCYPVS	ADVWVP
	QSTYQL	WDDPFG	ASDVAS
	TTIHDI	WGCPHG	ASCTVG
	YDLWNV	WGITYP	ADCVCP
	KERLAK	MDLPFP	DECTVP
	AEELMS	DAYPYC	APVNMC
	LTKLFS	MALPFS	AGDTAP
	VETITE	WAYPME	APVCMS
	FDVFRP	WAFTVS	ADCNYC
	FGWCFK	WEDVFP	AGCVYE
	FWQIDY	WWCPYP	ADDVIE
	LDEQIF	WSVSYS	DEVNAC
	LKPCHA	WADPYC	APVVMG
	NAISSR	WGVPVC	AEDIIC
	SELPQW	APLPWS	AGVFVE
	TVFIKY	WGCVYS	AAVVCG
	VILGVL	ASVPFS	ASCTME
	YSQLMT	WDLVHP	DEVSAE
	DLFVFS	WDVPWP	AADTVE
	FLILCF	WCCVFP	AWVVAS
	GLVTFL	WGYSYP	DEVCAS
	GPTPVN	WSWPAC	AECVWG
	IGFLFL	WGYVFG	AAVCCS
	IGVAFL	WEYPMP	ASCVFC
	ITINYF	WDCTYP	AECIHC
	ITYCLV	WDDPYC	AAVSCE
	KDESIQ	WAIPHE	AGVNMS
	KSGLTE	WEDPFG	AEDCCC
	LCGVSL	DGMPFP	AAVFAE
	LGTLEE	DGLPYP	AEDTFE
	LMAVLY	MDCPFP	ACVVIG
	LQAGFF	MPDPFS	ACVSIE
	LSVNPY	WDLVVS	ACVCIS
	MAPRTV	WAISYP	ADCNVP
	MAQLLR	WSVVHS	ASCVYG
	MDKNHA	DAWPYP	AEMTVG
	PFVQWF	DDCPFP	ASDCAP
	SDCAST	WCLVYS	AGVIAC
	SLLTFM	WSVVVP	APVNAG
	VADLSF	WGMPHG	ADCVHE
	VDNGEL	WGLVFE	ACVIVC
	YVNGVV	WGFSYS	AACVVP
	KTIVNI	WAIVWS	ADVNCG
	QLLEAV	WGCPCS	AECIMS
	AAKTPV	DDLPFP	DDVTVE
	EFEDQL	WCMPYG	AAVNCC
	FDISVN	WECPMP	AEDFVS
	GSSAMI	WAIPCS	ADDVAC
	GVEVRY	WEMPHG	AECCWS
	LLRLPL	WADPVS	AEDFAE
	WGGSYI	DGFPYS	AACTAE
	AAYTAA	WEDPYC	ASCVWP
	ANALDA	WSWPWE	APVICP
	EPRTLQ	WAFPCE	AECNWC
	FDNAFN	WECTFS	ACVNCP
	FISSFL	WAFNFP	AWVCAP
	FVSSIF	WGFPAC	DSVTVE
	GNYFSG	ASLPYS	APCVAP
	HKTYID	WAWVFC	DEVNIS
	IGEPII	WSMPAC	ASCVIC
	IIVIAI	WAFSVP	AGCTYS
	NAYLDK	WDDPVS	AECSWE
	NKLYGY	WGFVHP	AEMTME
	YDLNAV	WAFCYS	APVCCE
	YGLIAC	MDVPFP	ACVNIC
	AKYDHL	WDLTFC	AECSCS
	ARACQH	WSDPHC	AACSYP
	ASTLTD	WSLCYP	AECSFG
	DDFSAG	WDVPVC	DEVTCC
	DLQPET	WSLPMC	APCTYC
	EEMQSA	DPIPFC	ADDTIS
	EGETKL	WALTWS	ASCSYE
	FTKFFY	WCIPFC	APDTAP
	GNAPSV	WEYPAP	ASCSAP
	GTHTME	WGCTFP	ADCSFP
	IEVILT	WDYPMP	AECFAS
	IIFWFS	WACVFC	AEDFVP
	ILILNS	DAMPFS	DEVIVP
	KLFTHD	WGVPAP	ASVWVS
	KSKNIN	WAVPVG	AEMSAP
	LALIAV	WSCVYC	ASCCYS
	LALVAL	WSWPWP	AAVCIG
	LAVLYC	WGVVFC	AEDSMC
	LHVGIP	WGFVVS	DEVIVS
	LNVQTL	MPLPVP	DDVVAP
	LTFLTS	WAMTFP	DECTVC
	MEVFPQ	WGMPCS	AGVNCE
	MFIFTG	FAYPFP	AECICE
	NFSIYS	WEDPVS	ASDVIE
	NGIMYR	WADPFE	AACVHP
	NIPSIN	DSVPYS	ADVWVC
	NRVQIL	MSLPYS	AAVSMC
	QDMAIL	ASIPFP	AEMVIC
	WCKDGH	DPCPYC	AGCVVE
	WGYLQY	WAYTFE	AGCVFP
	YQLLEA	WAYCYP	ASCVCP
	AKEEEL	WSLTFE	ADCCVS
	CPFLFL	WSYVFC	ADCTHS
	FDAMGA	DPMPYC	APVIIC
	IDDFGT	WDDPFE	DSVVAP
	ISAGFS	DSFPFP	ASCNVS
	KTYIEF	DGVPFP	ASVFVG
	LAQAYY	WAVSYP	APVTCG
	LVPLIT	WDIVFC	ASVFME
	MGMFNM	WGDPHP	DEDTAP
	MNWSPT	WAIVFG	ADCNHP
	NERDVS	WAVVWS	AEMNVS
	NITRLE	MAWPFP	APCCYP
	QNDYGG	WAIPMP	ADCSVE
	RKLAIL	WAWSFP	ASCNYC
	SCSSEA	WALPCC	ADCVVG
	VILPDK	ASMPFS	AGCNYP
	WYWGPS	MSMPFS	ASVWVP
	AYIRNT	WSCPCC	AWVNVE
	VFFGYF	DAFPHS	AWVTCP
	WLTQYY	DSIPYP	ADCCYC
	DIFHAL	WGYVFE	ACVVCC
	FGDIPL	WSIPVG	AGVSVG
	NNPPIP	AAVPFP	AECWAP
	SCVSEQ	WDYPAP	ADDTME
	SYQYLI	MACPFP	AECSIG
	YAAPLF	WSITFC	ACVSAS
	AKYDLL	MSCPYP	AGVIIS
	DESMMM	WACSFP	ADVSMG
	DGTLLL	WEMVYP	ACVIAE
	DVSMMS	DAVPYP	ASDVAC
	NHSTYY	WEDPFE	AGVSME
	NTVLIT	WDVPAP	ADCNVC
	TDKTAY	WGFTFC	AWVTIC
	HQILPK	WGVSFP	ASCVHE
	PIKTFM	WAYVHC	ADDTCP
	MLIMCN	WGWVFS	APVCMC
	YRWQHQ	WSVTFC	APVFVS
	AEGLRA	WDVVFC	AEDIYP
	AEYIAG	DSYPFS	AACVVC
	CQGDTI	WGVPHG	ADCVME
	EVKLFI	APLPVP	AEMVCP
	FMTLVP	WCMPYE	AGVCMS
	IDWQFA	WGCPHE	AAVSAG
	LMDSIF	DSMPYS	DEVVCS
	RNDDKY	WAFVAP	AGCTVS
	SGYNFS	MAYPFC	AECWYE
	STILYF	MPLPHS	ADCCVP
	VLIALS	FAFPFP	AECIMC
	YLNFPW	WALCFS	ASCNVP
	YSALMT	WAVVFG	AEMNVP
	AADLTQ	WSYSFP	AWVVAC
	AEDIMR	MSVPYP	AGVVMG
	APHLLL	DPLVFP	ASDTIS
	ATSIYT	WGLSYS	DEVCAC
	DDVYSY	WGYPCP	AEDICE
	DISSVQ	WALTVP	AGVNMC
	DLFMSH	WDISFP	AEVNHE
	DTSPFF	WSDPYG	ASVNCG
	EKKITN	DAYPHP	ADVCCG
	EKQIAT	WDITYP	APCVYS
	FDIPLL	APIPYS	DECVVS
	FDWMHF	WAVPVE	AEDSCS
	FTFLHE	WAWPAC	AACTFE
	GNLNVS	WSLPAG	ASCSFP
	KLYGAE	AAYPFC	APVFVP
	LDRLLL	DSLPFC	AECNHG
	LDSYFV	WSLVHC	ACVCCP
	LLLFVT	WDMPMS	AAVCCC
	LLWPLY	ASDPFS	APCTHP
	LMNGQQ	APVPFC	APVCAG
	LVTGFD	WSCVHS	AEDFVC
	MGYIPL	WAFSYC	AEDVHE
	NDNAIH	WGVTYP	ACVCIC
	NESLID	WGCPMP	AEDNHP
	NISFKK	WSMVFC	AEDNIG
	NQVIQS	MPLPYC	ADVWAE
	PIYSEE	WEMPCS	APCVVE
	QSLTNL	WEMPMP	ASCTHS
	RCHSAH	WGWPVC	DEVNCP
	SLGKSP	WGFPIS	AGCTYC
	SWLSLD	WGMPHE	AACTIE
	TQLFKY	WSMPIS	AGVICP
	VIGFLF	ADVPFP	AGCTVP
	VPIVAT	WAWTYP	APVNCS
	VPMVAT	WCDPYP	AECFAC
	WNGIVP	WSFPMS	ADCIAP
	WNTFTR	WDVSFP	AEDSAG
	YKVYNG	WEMPHE	AECCWC
	YPFVKT	WDMPVG	AGVCCE
	YVSLLL	WDVPHG	DEVNIC
	CNSDVS	WSDVYP	AGVNAG
	DPLNDN	WGIPWG	ADCTMS
	ETLNMT	AGYPYP	ASDTME
	FTPYIG	WDCPAC	AWVVIS
	ISDTIF	WCCPHC	DEVCIS
	LRIMAS	WEYPAS	DEVVIG
	LSTVLG	MPVPVP	AGDVAP
	QTVKLF	WSIPVE	DEVSIE
	VPFFPP	WACTYP	ASCNHP
	KSRLVA	WGVPAS	ASCCVS
	NSPSIT	DPVPFG	ASCSVE
	FPGFKE	WAIVFE	ASCVVG
	MIFVSS	DGCPFS	DEVIVC
	WKSWFS	WALTYC	AECFFS
	FELGVW	MPMPFC	ASDTCP
	FVNFNS	WDMVYS	ASCCYC
	IDKSSP	WSFTYS	AECSCC
	ITTFIP	AAWPFP	AAVFIE
	LISSDG	WDLPAC	AGCCYP
	NQGNIL	WCLTFP	ASVWVC
	TTFITV	WAFVVC	ACVNVG
	YLFNIL	DAYPFG	DECVVP
	DIIDLL	AGLPFP	ADDTIC
	FISPAS	WGMPMP	AECFIS
	FKYLTS	WDLCFP	AAVWAP
	IEDITF	WGMVYP	ADCCHP
	IGLIVI	WSFPVG	AEDIMS
	ISKIYT	WAFPIC	DECTAE
	LAWLYA	MGYPYP	AECWFP
	LLYNRL	WSFSFS	ACVNME
	NISFKK	AALPYP	ASVSMG
	SGVPHS	WGWPWG	AADVVE
	SRVVEC	WSCVFG	ADDSAP
	SISSVL	WSFVWS	AWVCVE
	GMQFDK	WSMSFP	AECIAG
	SDYSAE	WSCSYP	ADCTHC
	VLHKRT	DPLPYG	ADVTHP
	GLVDLF	WEYPMS	AEDIVG
	LPIFFC	WDVTYP	APCTVS
	NDNIAT	WWMPFS	AEDTHS
	NEGIMA	WSYTYP	ADDNVE
	PCQLMY	WGLVHP	ASCVME
	TLLIKT	DAIPFS	DECTYE
	TSIISA	MPVPHS	AGVIIC
	WESATE	WCLPHC	ADCCVC
	GKLTFF	WSWVYP	AEMCVS
	KWRLQT	MGLPFP	AGVTCG
	LTDLGL	WAFSHS	ASCNVC
	RQMVQA	WGLVVS	AEMNVC
	GAMHTA	AAYPWS	AEDVFE
	LSFASL	WAVVFE	ADCIYE
	FEVYWY	WDYPAS	AEMVVG
	FNIISY	DACPYP	ADCTCE
	GGEAIF	DAYPVS	AEMSVE
	IGYVIG	WAYSWS	ACVSAC
	ITLTAF	WECPMS	APVNIG
	LSIYST	WGITYS	AAVIMS
	MECSRM	WSDPYE	DDVVVE
	MYNYPA	WWCPYS	ADCSYS
	VTFFQE	WALSFC	ADVFMS
	AGYILT	WAYTHP	ASCCVP
	AKLMAT	WAIVVP	ADCNAE
	CDEITI	WDVPAS	ACCTAP
	DHGVLL	WGIPWE	APVIME
	DPARDV	DPCPHP	APVFVC
	EELEDE	WECVFC	AEDNYE
	FEDNYA	WSWPHG	APVSMS
	FHLCLI	MALPYP	AACVAE
	FKYVPS	WCVPFC	AGVCMC
	FNHTMF	DSLPWS	ASVCCG
	GAFLTN	WCMPWC	DSVVVE
	HAAGVR	WGYSYS	AECWVE
	IPCMDV	AACPFP	ACCTYE
	LAEEKT	APLPHS	APVIVG
	LASAVL	DPVPHP	AGCVYS
	LDVKLA	WDCTYS	ADDVIS
	LKILDN	WSICFP	AEMVME
	LQANPI	WSLSWS	AWVTVG
	MAEKLQ	DGLPYS	APCTVP
	MCQPIL	WDMPVE	APDVAP
	MPYGCL	WAFVAS	AADTVS
	NAMKGD	WSLPAE	AACIYP
	NDYEQL	WDYPMS	AWVTME
	NMEKRE	WGLTFC	AGCTVC
	PEATFM	ASCPYP	DEVVCC
	PKRGVR	WDLVYG	APCVYC
	PLESDA	WSMTYP	AGVFVS
	QCHQIA	MSIPFS	ASDTYP
	QDTQEL	WDCSFS	AEVWMG
	SDVIDR	WAFPMG	AGCTHP
	SNNKYV	WEWPFC	DEVSAS
	TNDKAR	ASVPYP	ADCIFP
	VWENFL	WALVWC	AAVSCS
	WPEEIG	WGIPVC	DEVIAE
	ARLAWE	WGWPWE	ACVFAP
	ISPVMS	WAISYS	AEMCVP
	KDCMRE	WGFCFP	ASDTIC
	TFHLFI	MPVPYC	AADTAE
	VTTTNP	DAWPYS	ASCIAP
	WKCLIR	WGVPHE	AEMIAP
	SEARRM	WGYVHP	ACVSIS
	DDGVRF	WAWPIS	AEVCHE
	LISLNS	WSLTHP	ASCTMS
	YKWETF	MPCPWS	DDVTVS
	MSLHNL	WDCVWS	AEDTFS
	GYSIVE	WDWPFC	ASVWAE
	LAETSY	WAYTVS	DECVVC
	LKAYFT	WGIPWP	ASDSAP
	LLNMIG	DPMPHP	AEDSCC
	LSLAAV	DAFPYC	AGVCAG
	MASDFN	WSVCFP	DEDVAP
	LEDYFG	WGYPMC	AECCHG
	RAATMA	WAIVHS	AAVFAS
	FAELEG	WSFPVE	ADVFCE
	FYNILE	WSIVYG	ADCVHS
	IDLITS	WAFTYG	ASCCHP
	IPRHLQ	WCWPFP	ASCTHC
	ITILQD	DPCPFG	DSVTVS
	KSVLDI	AGFPFS	AAVICE
	KTRLFT	WSLTVS	AECSWS
	LGAGCF	MECPFP	AACTAS
	LGAVAK	DPVPFE	APVVCG
	LPYTFK	WADVFS	AEVTHG
	LQQLLF	WAFSFG	AWVSAP
	VVALSS	WALPCP	AEDCHP
	WSWLLG	WSFVVP	ACVIIE
	AELIGP	WSLCYS	AEDCIG
	AKLTEA	WECSFP	AGVFVP
	ARAIIE	WGWPWP	ADDVME
	ASSVFD	WGYVVS	AECIWE
	ASTVIY	ADCPFS	AECNMG
	AVYIDK	ADLPFS	AEDFAS
	AVYIDR	WSIVHP	AEDIMC
	CAYCCN	WAIPMS	AECFFC
	CCQLDP	WSCPCP	APVSCE
	CVQSTH	DAYPFE	ACVCVG
	DGTTLE	MGFPFS	APVCCS
	DKVEAE	WAFVWG	ASDNVE
	DLAGRD	WDDVFS	ADCFYP
	EARIAQ	MAVPFS	ADCTMC
	FDFNKQ	WSCVFE	ASVTHP
	FEESLG	MPDPYP	DEVCCP
	FSYNFT	DAMPYP	AWVVCP
	FTKVKP	DPLPYE	AADTVP
	FTRCAV	WDCPIS	ACVCME
	FYTFFS	DPMPFG	ADDVCP
	GAIPPL	WGISFS	AEMNAE
	GAVILF	WDLPIS	APVNCC
	HLWLSD	WDVPHE	ASCIYE
	IDFLKD	DPCPVS	AWVVIC
	IGHIST	MDLPFS	ADDTCE
	IQNSIT	WAYNFP	AECFWP
	IQNSLT	MAYPWS	DEVCIC
	ITANPI	WAYCYS	AECFIC
	IWSHHH	WSLNFP	ADDCVE
	KKANLQ	WALTHS	ADDTYP
	KQLKRQ	WAYSVP	ASCSYS
	LDDLVI	WEMTFP	AECIFG
	LDDTPE	WEDVFS	DEVNVG
	LGSLNS	DGIPFP	AECFYG
	LGTFTW	WDIPWG	ASCCVC
	LQETEL	WSVVYG	DECTFP
	LQTGIH	WGDVFP	AAVSIG
	LSPTTI	WAFPME	DDVTVP
	MELPVK	WCCVFS	AGVNCS
	MIGTAA	WAVSYS	ASCTCE
	MKQDFS	MAMPFP	DEVNME
	MRTNFL	WGVPCS	AGCVVS
	NDFLGL	WGYTFC	ASDVIS
	NEVAKN	WSMPCC	APVFAE
	NKRSYL	WGFPCC	AEMTMS
	NKVISE	WSLSVP	AEDTHC
	NMFTPY	DGMPFS	ACCTFP
	NQLESK	WGIPAP	DECTIE
	PKRSVM	MDCPFS	AAVIMC
	PLVLPA	DSIPYS	AECICS
	QMAGVE	WSVVHP	APCSYP
	QQELDD	DECPFP	ADCSVS
	QSLQTY	APVPWS	DSVTVP
	RDLNQA	WDCVVP	AEDWAP
	RQDTED	WDMTFP	ADVWIE
	RSSVPG	MSCPYS	AWVNVS
	SSNSRI	DDCPFS	AECFCP
	TEELNT	WEMVYS	ADCCAE
	TGREGA	WGDPFG	ADVFMC
	TQSHPI	DAVPYS	APCTVC
	VDAMVY	WDLVYE	ASCNAE
	VDFFPD	DPMPVS	AACVFE
	VNGSLA	WGCPMS	ASCIFP
	VSGLVG	WAVVHS	AEDNFP
	VTLKDI	WAFVWE	ADCSYC
	WHYPCT	DDLPFS	AEMCVC
	WHYPCT	WEYPVG	APCVHP
	YDLTRY	WGFVYG	APVCIG
	YDYFTR	WECPVG	ADCNFE
	YEWQHV	WACPAC	ADCTAG
	YQASAV	WAVVVP	ACCTVE
	AWGGSY	WEMPMS	AEDTWP
	FAANLG	AAYPVP	ASVFMS
	FPNAPY	APLPYC	AGDTVE
	GAVTTE	WALTFG	APVSMC
	GVKSQL	WGYPAG	ADCIVE
	IAISAK	WAFNFS	DEVFAP
	ILYLES	DPLPWC	ASCVHS
	LPHAPG	DSLPVP	ADDTVG
	LPKLAE	WGDPYC	ADCNIE
	NSNQVC	MPLPFG	ADDTMS
	PAVTDL	APCPFC	AEDCYE
	PEAAPP	WSIVYE	ACVIAS
	PTDMLK	MDVPFS	AGCVYC
	QFSSFT	MSVPYS	ASDVME
	QKEITA	WAFTYE	AGVIME
	YGISPW	WEWPCS	AACVIE
	YGVLPW	DPCPFE	AAVWVE
	YSPISI	WSWPHE	AGVSMS
	KSNIVL	WGCPVG	AGCVVP
	SGPGPE	WAFVWP	ADVIMG
	YGKFRA	WGCTFS	AEDFIE
	YSNVSN	WAFSFE	AGVNIG
	IFIHYS	WDITYS	ADCVMS
	LLFVVE	WDVPCS	ACVTMG
	VSVKLL	WDIPWE	ADCSVP
	WAQDLT	DSYPYP	AGVIVG
	YPDAVY	WGVPMP	ADDIAP
	CSNWVP	AAMPFP	ADDVIC
	FHIFYY	WSLSYC	AEMTCE
	FSILNR	MPMPWS	AGCTAE
	MPNESR	WSFVYC	AECIIG
	NDLTAL	WGVTYS	AGVFVC
	WKVLSI	ADMPFP	AAVIAG
	ATENIA	FAYPFS	ASDVCP
	FDKADG	WAMTFS	AECWYS
	FKKIMS	WGMPMS	AEDTYG
	FTSAVL	DPVPVS	DEVSAC
	IEVLQR	MDMPFP	ASDTCE
	MAPRAL	WDYPVG	AWVNVP
	NHAKYM	DPIPWS	ADVSCG
	NKGTGV	WGLCFP	AADTVC
	SRPTTV	WGLPAC	AAVFAC
	TTELNI	DPMPFE	ADVFAG
	YEALYY	WAYVAP	ACVSCP
	ANDPIF	ASIPFS	AEDICS
	ICSVVR	WDIPVC	AEVNHS
	IMVASD	DAIPYP	ASDCVE
	LGYLHS	MSYPFP	ASCTMC
	LMTLDD	WGDPVS	AACNYE
	YIIRVT	WAWTYS	AEDTFC
	HFSLLF	WCDPYS	AACTFS
	VKFKYV	WAIPVG	AECFHE
	KAALSS	DSFPFS	APVSAG
	LPATLT	DGVPFS	DECVAE
	LSIVMP	WDIPWP	AACNAP
	AAFIQR	WSWPMP	AAVSCC
	CLDYII	MAWPFS	ADCVHC
	DHCSSF	WADPWC	ACVSIC
	FGFQAE	WDWPCS	ADVVHP
	FISFYL	WSDTFP	AEDFAC
	FLHLVK	WAITFC	AEDVHS
	FVSTMP	WAWSFS	ASVFCE
	HVTVSN	WSLVAP	APCVVS
	IDPLIY	ASDPYP	DDVTVC
	IGRLLE	WSDVYS	AACTAC
	ISAVVG	WAWVWS	AEDIAG
	KDSMYV	AGYPYS	ASCFYP
	LEGIAM	DAFPHP	DECVYE
	LGCDVS	WAYSYC	AACTIS
	LNNPVD	WSVVYE	ADVWAS
	MAFILG	WGMPVG	AGVVCG
	METIDP	WSLPCG	APCTFE
	SEINEW	WALPMC	DSVTVC
	SGVLWQ	WACTYS	AGVCCS
	SSVLTI	WDDPWC	AECSWC
[truncated: 30,485 more rows]

## Sheet: Figure 4b
Figure 4b
	PDB ID	Backbone RMSD 4-7	Ranking method		PDB ID	D-score	Ranking method
	3MRH_on_1OF2_1	0.376964	RepPred		3MRH_on_1OF2_1	0.842902	RepPred
	3D25_on_1S9W_4	0.287403	RepPred		3D25_on_1S9W_4	0.655665	RepPred
	1I7R_on_1B0G_3	0.224224	RepPred		1I7R_on_1B0G_3	0.674851	RepPred
	3MRJ_on_3KPQ_1	0.419713	RepPred		3MRJ_on_3KPQ_1	1.11845	RepPred
	3PWJ_on_7M8U_2	0.473343	RepPred		3PWJ_on_7M8U_2	1.22376	RepPred
	1T1Z_on_3KPQ_3	0.381986	RepPred		1T1Z_on_3KPQ_3	0.999049	RepPred
	1HHG_on_7F4W_3	1.15685	RepPred		1HHG_on_7F4W_3	7.23587	RepPred
	5MEP_on_6J1V_4	0.897593	RepPred		5MEP_on_6J1V_4	4.3285	RepPred
	3MRC_on_1XR8_3	1.65866	RepPred		3MRC_on_1XR8_3	11.263	RepPred
	7LG3_on_1B0G_1	0.546976	RepPred		7LG3_on_1B0G_1	1.39161	RepPred
	5N6B_on_5NMH_4	0.253973	RepPred		5N6B_on_5NMH_4	0.418468	RepPred
	3PWL_on_7F4W_4	0.662112	RepPred		3PWL_on_7F4W_4	1.19278	RepPred
	1T1X_on_6J1V_3	0.44584	RepPred		1T1X_on_6J1V_3	1.54444	RepPred
	3FQT_on_5NMH_1	0.993328	RepPred		3FQT_on_5NMH_1	7.35619	RepPred
	3MRK_on_5NMH_3	0.361181	RepPred		3MRK_on_5NMH_3	0.771058	RepPred
	3IXA_on_7F4W_3	0.406471	RepPred		3IXA_on_7F4W_3	0.750746	RepPred
	7MJ9_on_6J1V_2	0.357134	RepPred		7MJ9_on_6J1V_2	0.56238	RepPred
	1I7T_on_3KPQ_3	0.418582	RepPred		1I7T_on_3KPQ_3	0.397444	RepPred
	6O4Z_on_1B0G_3	0.410252	RepPred		6O4Z_on_1B0G_3	0.969973	RepPred
	3MRI_on_1OF2_4	1.57684	RepPred		3MRI_on_1OF2_4	8.84276	RepPred
	7P3D_on_1B0G_3	0.631492	RepPred		7P3D_on_1B0G_3	1.21014	RepPred
	2X4O_on_7M8U_4	0.707759	RepPred		2X4O_on_7M8U_4	2.61135	RepPred
	6PTE_on_7F4W_1	0.488372	RepPred		6PTE_on_7F4W_1	1.54425	RepPred
	6VR1_on_4HWZ_1	0.641146	RepPred		6VR1_on_4HWZ_1	1.31623	RepPred
	2V2X_on_3KPQ_3	1.41594	RepPred		2V2X_on_3KPQ_3	7.34106	RepPred
	2GIT_on_7M8U_4	0.436338	RepPred		2GIT_on_7M8U_4	0.63843	RepPred
	7P3E_on_3KPQ_1	0.539895	RepPred		7P3E_on_3KPQ_1	0.713427	RepPred
	3I6G_on_1OF2_3	0.532794	RepPred		3I6G_on_1OF2_3	1.98106	RepPred
	4K7F_on_3KPQ_1	0.771728	RepPred		4K7F_on_3KPQ_1	4.39569	RepPred
	5EU4_on_6J2A_2	1.21358	RepPred		5EU4_on_6J2A_2	8.2253	RepPred
	7EU2_on_3KPQ_1	0.46994	RepPred		7EU2_on_3KPQ_1	2.16644	RepPred
	5WSH_on_1S9W_1	0.498665	RepPred		5WSH_on_1S9W_1	1.78977	RepPred
	6Q3K_on_1S9W_4	0.340718	RepPred		6Q3K_on_1S9W_4	0.543743	RepPred
	6OPD_on_1B0G_1	0.545369	RepPred		6OPD_on_1B0G_1	0.856658	RepPred
	7MJ6_on_6J1V_3	0.294465	RepPred		7MJ6_on_6J1V_3	0.463123	RepPred
	5HHN_on_1OF2_4	0.415501	RepPred		5HHN_on_1OF2_4	1.3356	RepPred
	3REW_on_3KPQ_1	0.479185	RepPred		3REW_on_3KPQ_1	0.748383	RepPred
	3HPJ_on_3KPQ_2	0.880111	RepPred		3HPJ_on_3KPQ_2	1.83062	RepPred
	3MRE_on_6J1V_1	0.915275	RepPred		3MRE_on_6J1V_1	2.11663	RepPred
	1EEZ_on_4HWZ_4	0.443264	RepPred		1EEZ_on_4HWZ_4	0.97119	RepPred
	3MRB_on_1XR8_3	0.472777	RepPred		3MRB_on_1XR8_3	1.6715	RepPred
	3FT4_on_1S9W_3	0.284906	RepPred		3FT4_on_1S9W_3	0.310472	RepPred
	5MER_on_1XR8_2	0.464791	RepPred		5MER_on_1XR8_2	0.913473	RepPred
	4L3C_on_6J2A_1	0.394092	RepPred		4L3C_on_6J2A_1	0.511294	RepPred
	7N1B_on_7F4W_2	0.523796	RepPred		7N1B_on_7F4W_2	0.887893	RepPred
	1T1Y_on_6J1V_2	0.329327	RepPred		1T1Y_on_6J1V_2	0.497313	RepPred
	7KGR_on_1S9W_2	0.717802	RepPred		7KGR_on_1S9W_2	2.88574	RepPred
	5HHQ_on_3KPQ_4	0.691935	RepPred		5HHQ_on_3KPQ_4	2.94314	RepPred
	7KGO_on_6J1V_1	0.29369	RepPred		7KGO_on_6J1V_1	0.652449	RepPred
	5HHP_on_6J1V_3	0.415706	RepPred		5HHP_on_6J1V_3	0.569916	RepPred
	5E00_on_1B0G_2	0.716477	RepPred		5E00_on_1B0G_2	2.91016	RepPred
	3GSX_on_6J1V_4	0.320665	RepPred		3GSX_on_6J1V_4	0.675639	RepPred
	3MR9_on_6J1V_2	0.267288	RepPred		3MR9_on_6J1V_2	0.34284	RepPred
	6SS9_on_5NMH_1	0.24826	RepPred		6SS9_on_5NMH_1	0.180348	RepPred
	5F9J_on_1S9W_4	0.407603	RepPred		5F9J_on_1S9W_4	0.904477	RepPred
	2VLL_on_7F4W_2	0.527679	RepPred		2VLL_on_7F4W_2	1.59542	RepPred
	6VMC_on_1X7Q_1	0.357025	RepPred		6VMC_on_1X7Q_1	0.21499	RepPred
	3GSU_on_1B0G_2	0.416166	RepPred		3GSU_on_1B0G_2	0.409158	RepPred
	4NO5_on_3KPQ_2	0.620091	RepPred		4NO5_on_3KPQ_2	1.88396	RepPred
	6SS7_on_5NMH_2	0.357878	RepPred		6SS7_on_5NMH_2	0.707886	RepPred
	6PTB_on_1B0G_1	0.482204	RepPred		6PTB_on_1B0G_1	0.533765	RepPred
	3QFD_on_4U1H_2	0.465585	RepPred		3QFD_on_4U1H_2	0.496184	RepPred
	3H7B_on_5NMH_3	0.463231	RepPred		3H7B_on_5NMH_3	1.49671	RepPred
	2AV7_on_7F4W_1	0.816737	RepPred		2AV7_on_7F4W_1	1.2536	RepPred
	5NMK_on_1B0G_1	0.629822	RepPred		5NMK_on_1B0G_1	2.0758	RepPred
	3GSV_on_6J1V_4	0.264292	RepPred		3GSV_on_6J1V_4	0.234942	RepPred
	1TVH_on_1X7Q_4	0.400153	RepPred		1TVH_on_1X7Q_4	0.386549	RepPred
	5EU5_on_6J1V_2	0.522191	RepPred		5EU5_on_6J1V_2	2.38399	RepPred
	3H9H_on_7F4W_1	0.730645	RepPred		3H9H_on_7F4W_1	2.96543	RepPred
	1I7U_on_7F4W_2	0.351369	RepPred		1I7U_on_7F4W_2	0.707941	RepPred
	6SS8_on_5NMH_3	0.337735	RepPred		6SS8_on_5NMH_3	0.490038	RepPred
	2X4S_on_7M8U_4	0.431925	RepPred		2X4S_on_7M8U_4	0.866775	RepPred
	6O4Y_on_1S9W_3	0.42931	RepPred		6O4Y_on_1S9W_3	1.24341	RepPred
	6Z9V_on_1OF2_1	0.599764	RepPred		6Z9V_on_1OF2_1	3.26562	RepPred
	3KLA_on_1B0G_1	0.708658	RepPred		3KLA_on_1B0G_1	1.88646	RepPred
	1EEY_on_1B0G_2	0.331446	RepPred		1EEY_on_1B0G_2	1.41557	RepPred
	2AV1_on_6J1V_2	0.925462	RepPred		2AV1_on_6J1V_2	1.23887	RepPred
	1S9Y_on_1XR8_2	0.638009	RepPred		1S9Y_on_1XR8_2	1.07096	RepPred
	3GSO_on_1B0G_3	0.428102	RepPred		3GSO_on_1B0G_3	0.795179	RepPred
	3GSQ_on_1S9W_4	0.283398	RepPred		3GSQ_on_1S9W_4	0.325198	RepPred
	1DUZ_on_7F4W_2	0.765134	RepPred		1DUZ_on_7F4W_2	1.15911	RepPred
	4NNY_on_7F4W_1	1.47708	RepPred		4NNY_on_7F4W_1	7.73449	RepPred
	3V5K_on_6J1V_2	0.434863	RepPred		3V5K_on_6J1V_2	0.241769	RepPred
	2CLR-9_on_6J1V_3	1.06461	RepPred		2CLR-9_on_6J1V_3	2.11618	RepPred
	5MEQ_on_1S9W_1	0.350721	RepPred		5MEQ_on_1S9W_1	0.591195	RepPred
	3MRL_on_6J1V_1	0.448255	RepPred		3MRL_on_6J1V_1	0.288698	RepPred
	5FA3_on_1XR8_2	0.588523	RepPred		5FA3_on_1XR8_2	1.50416	RepPred
	3GSW_on_1S9W_3	0.301359	RepPred		3GSW_on_1S9W_3	0.784015	RepPred
	3PWN_on_1B0G_1	0.512278	RepPred		3PWN_on_1B0G_1	1.84963	RepPred
	1JHT_on_1QEW_3	1.35187	RepPred		1JHT_on_1QEW_3	11.6939	RepPred
	3MRG_on_7F4W_2	0.6138	RepPred		3MRG_on_7F4W_2	1.92487	RepPred
	3FQW_on_1X7Q_2	0.210027	RepPred		3FQW_on_1X7Q_2	0.251416	RepPred
	6SSA_on_5NMH_2	0.311484	RepPred		6SSA_on_5NMH_2	0.657293	RepPred
	6Z9W_on_3KPQ_1	0.63716	RepPred		6Z9W_on_3KPQ_1	4.1531	RepPred
	3GSR_on_1S9W_2	0.306971	RepPred		3GSR_on_1S9W_2	0.403638	RepPred
	3MYJ_on_1S9W_2	0.555864	RepPred		3MYJ_on_1S9W_2	1.74649	RepPred
	6VR5_on_3KPQ_3	0.82919	RepPred		6VR5_on_3KPQ_3	2.21662	RepPred
	7KGP_on_6J1V_3	0.77922	RepPred		7KGP_on_6J1V_3	2.47689	RepPred
	3V5H_on_1B0G_3	0.356328	RepPred		3V5H_on_1B0G_3	0.237243	RepPred
	1TVB_on_1X7Q_1	0.394817	RepPred		1TVB_on_1X7Q_1	0.475889	RepPred
	3TO2_on_3KPQ_4	0.559518	RepPred		3TO2_on_3KPQ_4	2.29542	RepPred
	1S8D_on_6J1V_2	0.363549	RepPred		1S8D_on_6J1V_2	0.965951	RepPred
	3MRH_on_7F4W_4	0.39025	Best model		3MRH_on_7F4W_4	0.720604	Best model
	3D25_on_1S9W_4	0.287403	Best model		3D25_on_1S9W_4	0.655665	Best model
	1I7R_on_1B0G_3	0.224224	Best model		1I7R_on_1B0G_3	0.674851	Best model
	3MRJ_on_1OF2_1	0.407908	Best model		3MRJ_on_1OF2_1	0.597135	Best model
	3PWJ_on_1OF2_1	0.634019	Best model		3PWJ_on_1OF2_1	0.776122	Best model
	1T1Z_on_6J1V_2	0.41098	Best model		1T1Z_on_6J1V_2	0.985479	Best model
	1HHG_on_6UJO_2	0.45585	Best model		1HHG_on_6UJO_2	1.08715	Best model
	5MEP_on_6UJO_3	0.329117	Best model		5MEP_on_6UJO_3	0.431582	Best model
	3MRC_on_6MT3_3	0.538537	Best model		3MRC_on_6MT3_3	1.5627	Best model
	7LG3_on_7M8U_1	0.322417	Best model		7LG3_on_7M8U_1	0.249101	Best model
	5N6B_on_5NMH_4	0.253973	Best model		5N6B_on_5NMH_4	0.418468	Best model
	3PWL_on_7F4W_4	0.662112	Best model		3PWL_on_7F4W_4	1.19278	Best model
	1T1X_on_3KPQ_3	0.276542	Best model		1T1X_on_3KPQ_3	0.545613	Best model
	3FQT_on_1X7Q_3	0.504106	Best model		3FQT_on_1X7Q_3	0.525857	Best model
	3MRK_on_5NMH_3	0.361181	Best model		3MRK_on_5NMH_3	0.771058	Best model
	3IXA_on_5NMH_3	0.208169	Best model		3IXA_on_5NMH_3	0.045022	Best model
	7MJ9_on_6J1V_2	0.357134	Best model		7MJ9_on_6J1V_2	0.56238	Best model
	1I7T_on_4HWZ_3	0.269112	Best model		1I7T_on_4HWZ_3	0.256108	Best model
	6O4Z_on_1S9W_3	0.34551	Best model		6O4Z_on_1S9W_3	0.630913	Best model
	3MRI_on_4I4W_3	0.417768	Best model		3MRI_on_4I4W_3	0.470631	Best model
	7P3D_on_1B0G_3	0.631492	Best model		7P3D_on_1B0G_3	1.21014	Best model
	2X4O_on_4HWZ_3	0.681385	Best model		2X4O_on_4HWZ_3	1.32632	Best model
	6PTE_on_1B0G_1	0.516949	Best model		6PTE_on_1B0G_1	0.648185	Best model
	6VR1_on_4HWZ_1	0.641146	Best model		6VR1_on_4HWZ_1	1.31623	Best model
	2V2X_on_4I4W_1	0.503872	Best model		2V2X_on_4I4W_1	1.20811	Best model
	2GIT_on_7M8U_4	0.436338	Best model		2GIT_on_7M8U_4	0.63843	Best model
	7P3E_on_3KPQ_1	0.539895	Best model		7P3E_on_3KPQ_1	0.713427	Best model
	3I6G_on_6J1V_2	0.307601	Best model		3I6G_on_6J1V_2	0.623546	Best model
	4K7F_on_5NMH_2	0.442471	Best model		4K7F_on_5NMH_2	1.4897	Best model
	5EU4_on_1X7Q_3	0.453961	Best model		5EU4_on_1X7Q_3	0.354188	Best model
	7EU2_on_6J1V_3	0.462083	Best model		7EU2_on_6J1V_3	0.8777	Best model
	5WSH_on_4HWZ_4	0.27933	Best model		5WSH_on_4HWZ_4	0.305531	Best model
	6Q3K_on_1S9W_4	0.340718	Best model		6Q3K_on_1S9W_4	0.543743	Best model
	6OPD_on_1B0G_1	0.545369	Best model		6OPD_on_1B0G_1	0.856658	Best model
	7MJ6_on_6J1V_3	0.294465	Best model		7MJ6_on_6J1V_3	0.463123	Best model
	5HHN_on_6J1V_1	0.296622	Best model		5HHN_on_6J1V_1	0.401506	Best model
	3REW_on_7M8U_1	0.274059	Best model		3REW_on_7M8U_1	0.306414	Best model
	3HPJ_on_6J1V_3	0.528158	Best model		3HPJ_on_6J1V_3	0.632022	Best model
	3MRE_on_7M8U_2	0.27418	Best model		3MRE_on_7M8U_2	0.338062	Best model
	1EEZ_on_1B0G_4	0.559902	Best model		1EEZ_on_1B0G_4	0.743125	Best model
	3MRB_on_6J2A_4	0.297336	Best model		3MRB_on_6J2A_4	0.781266	Best model
	3FT4_on_1S9W_3	0.284906	Best model		3FT4_on_1S9W_3	0.310472	Best model
	5MER_on_1S9W_3	0.308324	Best model		5MER_on_1S9W_3	0.353875	Best model
	4L3C_on_6J1V_3	0.330338	Best model		4L3C_on_6J1V_3	0.403883	Best model
	7N1B_on_7M8U_1	0.34909	Best model		7N1B_on_7M8U_1	0.332451	Best model
	1T1Y_on_6J1V_2	0.329327	Best model		1T1Y_on_6J1V_2	0.497313	Best model
	7KGR_on_6J1V_4	0.549796	Best model		7KGR_on_6J1V_4	0.622849	Best model
	5HHQ_on_5NMH_3	0.272877	Best model		5HHQ_on_5NMH_3	0.495996	Best model
	7KGO_on_6J1V_1	0.29369	Best model		7KGO_on_6J1V_1	0.652449	Best model
	5HHP_on_6J1V_3	0.415706	Best model		5HHP_on_6J1V_3	0.569916	Best model
	5E00_on_6J2A_4	0.273672	Best model		5E00_on_6J2A_4	0.13406	Best model
	3GSX_on_1S9W_1	0.291484	Best model		3GSX_on_1S9W_1	0.382414	Best model
	3MR9_on_1S9W_1	0.262737	Best model		3MR9_on_1S9W_1	0.269746	Best model
	6SS9_on_5NMH_1	0.24826	Best model		6SS9_on_5NMH_1	0.180348	Best model
	5F9J_on_1B0G_1	0.377713	Best model		5F9J_on_1B0G_1	0.255828	Best model
	2VLL_on_1OF2_2	0.495943	Best model		2VLL_on_1OF2_2	1.14493	Best model
	6VMC_on_1X7Q_1	0.357025	Best model		6VMC_on_1X7Q_1	0.21499	Best model
	3GSU_on_1B0G_2	0.416166	Best model		3GSU_on_1B0G_2	0.409158	Best model
	4NO5_on_1B0G_4	0.390217	Best model		4NO5_on_1B0G_4	1.36258	Best model
	6SS7_on_5NMH_2	0.357878	Best model		6SS7_on_5NMH_2	0.707886	Best model
	6PTB_on_1B0G_1	0.482204	Best model		6PTB_on_1B0G_1	0.533765	Best model
	3QFD_on_4U1H_2	0.465585	Best model		3QFD_on_4U1H_2	0.496184	Best model
	3H7B_on_5NMH_3	0.463231	Best model		3H7B_on_5NMH_3	1.49671	Best model
	2AV7_on_7M8U_2	0.530857	Best model		2AV7_on_7M8U_2	1.06561	Best model
	5NMK_on_6J1V_2	0.403687	Best model		5NMK_on_6J1V_2	1.20427	Best model
	3GSV_on_6J1V_4	0.264292	Best model		3GSV_on_6J1V_4	0.234942	Best model
	1TVH_on_7KGQ_2	0.343771	Best model		1TVH_on_7KGQ_2	0.338646	Best model
	5EU5_on_5NMH_3	0.347181	Best model		5EU5_on_5NMH_3	0.447198	Best model
	3H9H_on_5NMH_4	0.34024	Best model		3H9H_on_5NMH_4	0.573858	Best model
	1I7U_on_6J1V_4	0.3483	Best model		1I7U_on_6J1V_4	0.233498	Best model
	6SS8_on_5NMH_3	0.337735	Best model		6SS8_on_5NMH_3	0.490038	Best model
	2X4S_on_1QEW_2	0.278067	Best model		2X4S_on_1QEW_2	0.422725	Best model
	6O4Y_on_1B0G_3	0.470841	Best model		6O4Y_on_1B0G_3	0.734417	Best model
	6Z9V_on_1B0G_1	0.651802	Best model		6Z9V_on_1B0G_1	0.967473	Best model
	3KLA_on_6J1V_1	0.410651	Best model		3KLA_on_6J1V_1	0.606832	Best model
	1EEY_on_4HWZ_4	0.250303	Best model		1EEY_on_4HWZ_4	0.786508	Best model
	2AV1_on_7M8U_4	0.515688	Best model		2AV1_on_7M8U_4	1.17425	Best model
	1S9Y_on_1XR8_2	0.638009	Best model		1S9Y_on_1XR8_2	1.07096	Best model
	3GSO_on_6J1V_4	0.31648	Best model		3GSO_on_6J1V_4	0.460409	Best model
	3GSQ_on_6J1V_1	0.269165	Best model		3GSQ_on_6J1V_1	0.243124	Best model
	1DUZ_on_7M8U_4	0.484022	Best model		1DUZ_on_7M8U_4	0.902395	Best model
	4NNY_on_6MT3_4	0.614101	Best model		4NNY_on_6MT3_4	0.936704	Best model
	3V5K_on_1OF2_4	0.24102	Best model		3V5K_on_1OF2_4	0.11547	Best model
	2CLR-9_on_7M8U_1	0.455393	Best model		2CLR-9_on_7M8U_1	0.670039	Best model
	5MEQ_on_6J1V_3	0.231728	Best model		5MEQ_on_6J1V_3	0.284686	Best model
	3MRL_on_6J1V_1	0.448255	Best model		3MRL_on_6J1V_1	0.288698	Best model
	5FA3_on_6J1V_2	0.387901	Best model		5FA3_on_6J1V_2	0.437036	Best model
	3GSW_on_6J1V_3	0.318515	Best model		3GSW_on_6J1V_3	0.502562	Best model
	3PWN_on_7M8U_1	0.448542	Best model		3PWN_on_7M8U_1	0.836808	Best model
	1JHT_on_4U1H_2	0.430392	Best model		1JHT_on_4U1H_2	0.399057	Best model
	3MRG_on_1B0G_4	0.45387	Best model		3MRG_on_1B0G_4	0.521317	Best model
	3FQW_on_1X7Q_2	0.210027	Best model		3FQW_on_1X7Q_2	0.251416	Best model
	6SSA_on_5NMH_2	0.311484	Best model		6SSA_on_5NMH_2	0.657293	Best model
	6Z9W_on_7F4W_1	0.419184	Best model		6Z9W_on_7F4W_1	1.22885	Best model
	3GSR_on_1S9W_2	0.306971	Best model		3GSR_on_1S9W_2	0.403638	Best model
	3MYJ_on_1B0G_4	0.676515	Best model		3MYJ_on_1B0G_4	0.867944	Best model
	6VR5_on_4HWZ_4	0.540208	Best model		6VR5_on_4HWZ_4	0.705493	Best model
	7KGP_on_7M8U_3	0.314616	Best model		7KGP_on_7M8U_3	0.520615	Best model
	3V5H_on_6J1V_4	0.225332	Best model		3V5H_on_6J1V_4	0.10845	Best model
	1TVB_on_1X7Q_1	0.394817	Best model		1TVB_on_1X7Q_1	0.475889	Best model
	3TO2_on_4HWZ_4	0.539676	Best model		3TO2_on_4HWZ_4	1.42887	Best model
	1S8D_on_1B0G_4	0.362432	Best model		1S8D_on_1B0G_4	0.353191	Best model
	3MRH_on_2X4U_1	1.11061	ref2015		3MRH_on_2X4U_1	8.5591	ref2015
	3D25_on_1B0G_4	0.704848	ref2015		3D25_on_1B0G_4	1.90097	ref2015
	1I7R_on_1B0G_3	0.224224	ref2015		1I7R_on_1B0G_3	0.674851	ref2015
	3MRJ_on_2X4U_3	1.12409	ref2015		3MRJ_on_2X4U_3	7.70678	ref2015
	3PWJ_on_1B0G_3	0.55656	ref2015		3PWJ_on_1B0G_3	1.46197	ref2015
	1T1Z_on_2X4U_3	1.02511	ref2015		1T1Z_on_2X4U_3	5.93708	ref2015
	1HHG_on_2X4U_3	1.15784	ref2015		1HHG_on_2X4U_3	4.33662	ref2015
	5MEP_on_2X4U_3	1.36123	ref2015		5MEP_on_2X4U_3	4.06977	ref2015
	3MRC_on_1B0G_4	1.5214	ref2015		3MRC_on_1B0G_4	7.89656	ref2015
	7LG3_on_1B0G_1	0.546976	ref2015		7LG3_on_1B0G_1	1.39161	ref2015
	5N6B_on_2X4U_1	1.13561	ref2015		5N6B_on_2X4U_1	8.08197	ref2015
	3PWL_on_1B0G_2	0.566628	ref2015		3PWL_on_1B0G_2	2.17127	ref2015
	1T1X_on_2X4U_4	0.999103	ref2015		1T1X_on_2X4U_4	5.71859	ref2015
	3FQT_on_2X4U_1	1.02238	ref2015		3FQT_on_2X4U_1	4.4755	ref2015
	3MRK_on_2X4U_1	0.973728	ref2015		3MRK_on_2X4U_1	7.1345	ref2015
	3IXA_on_2X4U_2	1.05187	ref2015		3IXA_on_2X4U_2	8.74627	ref2015
	7MJ9_on_1B0G_2	0.517092	ref2015		7MJ9_on_1B0G_2	1.02167	ref2015
	1I7T_on_2X4U_2	1.00861	ref2015		1I7T_on_2X4U_2	6.58108	ref2015
	6O4Z_on_1B0G_3	0.410252	ref2015		6O4Z_on_1B0G_3	0.969973	ref2015
	3MRI_on_2X4U_3	1.64064	ref2015		3MRI_on_2X4U_3	6.04399	ref2015
	7P3D_on_1B0G_3	0.631492	ref2015		7P3D_on_1B0G_3	1.21014	ref2015
	2X4O_on_1B0G_1	0.457272	ref2015		2X4O_on_1B0G_1	1.38413	ref2015
	6PTE_on_1B0G_1	0.516949	ref2015		6PTE_on_1B0G_1	0.648185	ref2015
	6VR1_on_2X4U_4	1.36301	ref2015		6VR1_on_2X4U_4	8.41684	ref2015
	2V2X_on_2X4U_4	1.5748	ref2015		2V2X_on_2X4U_4	6.5165	ref2015
	2GIT_on_2X4U_3	1.14793	ref2015		2GIT_on_2X4U_3	5.53747	ref2015
	7P3E_on_2X4U_2	1.04245	ref2015		7P3E_on_2X4U_2	5.88386	ref2015
	3I6G_on_2X4U_2	1.00048	ref2015		3I6G_on_2X4U_2	5.98707	ref2015
	4K7F_on_2X4U_3	1.14435	ref2015		4K7F_on_2X4U_3	9.39003	ref2015
	5EU4_on_1B0G_3	1.07279	ref2015		5EU4_on_1B0G_3	7.00434	ref2015
	7EU2_on_1B0G_1	0.505567	ref2015		7EU2_on_1B0G_1	1.85865	ref2015
	5WSH_on_2X4U_3	1.04718	ref2015		5WSH_on_2X4U_3	6.37955	ref2015
	6Q3K_on_1S9W_4	0.340718	ref2015		6Q3K_on_1S9W_4	0.543743	ref2015
	6OPD_on_1B0G_1	0.545369	ref2015		6OPD_on_1B0G_1	0.856658	ref2015
	7MJ6_on_1B0G_3	0.503159	ref2015		7MJ6_on_1B0G_3	0.649862	ref2015
	5HHN_on_1B0G_2	0.453271	ref2015		5HHN_on_1B0G_2	0.884834	ref2015
	3REW_on_2X4U_3	1.15876	ref2015		3REW_on_2X4U_3	7.54396	ref2015
	3HPJ_on_1B0G_4	0.665278	ref2015		3HPJ_on_1B0G_4	1.06187	ref2015
	3MRE_on_1B0G_3	0.691449	ref2015		3MRE_on_1B0G_3	1.82875	ref2015
	1EEZ_on_2X4U_4	1.11357	ref2015		1EEZ_on_2X4U_4	8.05528	ref2015
	3MRB_on_1S9W_3	0.432458	ref2015		3MRB_on_1S9W_3	1.75771	ref2015
	3FT4_on_2X4U_4	0.915619	ref2015		3FT4_on_2X4U_4	7.02536	ref2015
	5MER_on_2X4U_4	0.937164	ref2015		5MER_on_2X4U_4	6.72376	ref2015
	4L3C_on_2X4U_3	0.936799	ref2015		4L3C_on_2X4U_3	7.91644	ref2015
	7N1B_on_2X4U_3	1.12661	ref2015		7N1B_on_2X4U_3	6.31941	ref2015
	1T1Y_on_2X4U_2	0.984099	ref2015		1T1Y_on_2X4U_2	5.65021	ref2015
	7KGR_on_1B0G_1	0.667266	ref2015		7KGR_on_1B0G_1	3.93568	ref2015
	5HHQ_on_2X4U_3	1.05224	ref2015		5HHQ_on_2X4U_3	9.51412	ref2015
	7KGO_on_1B0G_2	0.560904	ref2015		7KGO_on_1B0G_2	1.43562	ref2015
	5HHP_on_2X4U_1	1.07184	ref2015		5HHP_on_2X4U_1	7.09873	ref2015
	5E00_on_2X4U_2	0.994151	ref2015		5E00_on_2X4U_2	7.53956	ref2015
	3GSX_on_1B0G_1	0.435378	ref2015		3GSX_on_1B0G_1	0.763259	ref2015
	3MR9_on_1B0G_2	0.462857	ref2015		3MR9_on_1B0G_2	0.842236	ref2015
	6SS9_on_1B0G_1	0.957226	ref2015		6SS9_on_1B0G_1	4.08762	ref2015
	5F9J_on_1B0G_1	0.377713	ref2015		5F9J_on_1B0G_1	0.255828	ref2015
	2VLL_on_1B0G_3	0.482259	ref2015		2VLL_on_1B0G_3	2.20274	ref2015
	6VMC_on_2X4U_2	1.11869	ref2015		6VMC_on_2X4U_2	4.09195	ref2015
	3GSU_on_1B0G_2	0.416166	ref2015		3GSU_on_1B0G_2	0.409158	ref2015
	4NO5_on_1B0G_4	0.390217	ref2015		4NO5_on_1B0G_4	1.36258	ref2015
	6SS7_on_2X4U_2	1.21668	ref2015		6SS7_on_2X4U_2	8.80423	ref2015
	6PTB_on_1B0G_1	0.482204	ref2015		6PTB_on_1B0G_1	0.533765	ref2015
	3QFD_on_2X4U_1	0.990849	ref2015		3QFD_on_2X4U_1	9.22498	ref2015
	3H7B_on_2X4U_4	1.18679	ref2015		3H7B_on_2X4U_4	9.79024	ref2015
	2AV7_on_1B0G_2	0.714217	ref2015		2AV7_on_1B0G_2	2.65578	ref2015
	5NMK_on_2X4U_3	1.00135	ref2015		5NMK_on_2X4U_3	8.4347	ref2015
	3GSV_on_1B0G_1	0.466339	ref2015		3GSV_on_1B0G_1	0.584066	ref2015
	1TVH_on_2X4U_3	1.0179	ref2015		1TVH_on_2X4U_3	3.99712	ref2015
	5EU5_on_1B0G_2	0.708059	ref2015		5EU5_on_1B0G_2	2.84599	ref2015
	3H9H_on_2X4U_3	1.17618	ref2015		3H9H_on_2X4U_3	9.55958	ref2015
	1I7U_on_2X4U_2	1.03977	ref2015		1I7U_on_2X4U_2	6.88567	ref2015
	6SS8_on_2X4U_3	1.2218	ref2015		6SS8_on_2X4U_3	8.15362	ref2015
	2X4S_on_2X4U_4	1.23762	ref2015		2X4S_on_2X4U_4	7.99673	ref2015
	6O4Y_on_2X4U_2	0.96637	ref2015		6O4Y_on_2X4U_2	6.94448	ref2015
	6Z9V_on_1B0G_1	0.651802	ref2015		6Z9V_on_1B0G_1	0.967473	ref2015
	3KLA_on_2X4U_3	0.937161	ref2015		3KLA_on_2X4U_3	7.55715	ref2015
	1EEY_on_2X4U_2	1.02068	ref2015		1EEY_on_2X4U_2	6.75077	ref2015
	2AV1_on_1B0G_4	0.671946	ref2015		2AV1_on_1B0G_4	2.73363	ref2015
	1S9Y_on_2X4U_4	0.953984	ref2015		1S9Y_on_2X4U_4	8.19043	ref2015
	3GSO_on_1B0G_3	0.428102	ref2015		3GSO_on_1B0G_3	0.795179	ref2015
	3GSQ_on_1B0G_3	0.454624	ref2015		3GSQ_on_1B0G_3	0.784901	ref2015
	1DUZ_on_1B0G_4	0.706296	ref2015		1DUZ_on_1B0G_4	3.4061	ref2015
	4NNY_on_2X4U_3	1.72755	ref2015		4NNY_on_2X4U_3	6.85061	ref2015
	3V5K_on_2X4U_3	1.08605	ref2015		3V5K_on_2X4U_3	6.61797	ref2015
	2CLR-9_on_1B0G_2	0.731065	ref2015		2CLR-9_on_1B0G_2	2.76833	ref2015
	5MEQ_on_2X4U_3	0.946037	ref2015		5MEQ_on_2X4U_3	6.38769	ref2015
	3MRL_on_2X4U_4	1.06327	ref2015		3MRL_on_2X4U_4	8.27453	ref2015
	5FA3_on_1B0G_2	0.677056	ref2015		5FA3_on_1B0G_2	2.75356	ref2015
	3GSW_on_1B0G_1	0.574024	ref2015		3GSW_on_1B0G_1	1.89163	ref2015
	3PWN_on_1B0G_1	0.512278	ref2015		3PWN_on_1B0G_1	1.84963	ref2015
	1JHT_on_2X4U_2	1.06202	ref2015		1JHT_on_2X4U_2	9.29405	ref2015
	3MRG_on_2X4U_3	0.966979	ref2015		3MRG_on_2X4U_3	7.26368	ref2015
	3FQW_on_2X4U_4	1.22167	ref2015		3FQW_on_2X4U_4	3.43534	ref2015
	6SSA_on_2X4U_3	1.21046	ref2015		6SSA_on_2X4U_3	8.32354	ref2015
	6Z9W_on_1B0G_3	0.585327	ref2015		6Z9W_on_1B0G_3	3.68209	ref2015
	3GSR_on_1B0G_2	0.423774	ref2015		3GSR_on_1B0G_2	0.440905	ref2015
	3MYJ_on_1B0G_4	0.676515	ref2015		3MYJ_on_1B0G_4	0.867944	ref2015
	6VR5_on_2X4U_2	1.36237	ref2015		6VR5_on_2X4U_2	8.15154	ref2015
	7KGP_on_1B0G_4	0.619611	ref2015		7KGP_on_1B0G_4	2.78319	ref2015
	3V5H_on_1B0G_3	0.356328	ref2015		3V5H_on_1B0G_3	0.237243	ref2015
	1TVB_on_2X4U_4	1.01533	ref2015		1TVB_on_2X4U_4	4.09071	ref2015
	3TO2_on_2X4U_4	1.18004	ref2015		3TO2_on_2X4U_4	5.4688	ref2015
	1S8D_on_2X4U_1	0.970123	ref2015		1S8D_on_2X4U_1	6.06017	ref2015
	1DUZ.pdb	0.681069	APE-Gen		1DUZ	4.20332	APE-Gen
	1EEY.pdb	1.33382	APE-Gen		1EEY	8.94249	APE-Gen
	1EEZ.pdb	1.06741	APE-Gen		1EEZ	4.24108	APE-Gen
	1HHG.pdb	1.48563	APE-Gen		1HHG	8.75699	APE-Gen
	1I7R.pdb	0.72694	APE-Gen		1I7R	3.47802	APE-Gen
	1I7T.pdb	1.5204	APE-Gen		1I7T	12.9626	APE-Gen
	1I7U.pdb	1.53364	APE-Gen		1I7U	6.59592	APE-Gen
	1JHT.pdb	0.875904	APE-Gen		1JHT	4.93092	APE-Gen
	1S8D.pdb	0.659105	APE-Gen		1S8D	2.80881	APE-Gen
	1T1X.pdb	0.311942	APE-Gen		1T1X	1.50839	APE-Gen
	1T1Y.pdb	0.541369	APE-Gen		1T1Y	1.52469	APE-Gen
	1T1Z.pdb	1.71911	APE-Gen		1T1Z	8.38824	APE-Gen
	1TVB.pdb	0.974972	APE-Gen		1TVB	8.00605	APE-Gen
	1TVH.pdb	0.664156	APE-Gen		1TVH	3.65857	APE-Gen
	2AV1.pdb	0.588199	APE-Gen		2AV1	2.71775	APE-Gen
	2AV7.pdb	0.689167	APE-Gen		2AV7	3.26585	APE-Gen
	2GIT.pdb	0.5641	APE-Gen		2GIT	6.71385	APE-Gen
	2V2X.pdb	0.883213	APE-Gen		2V2X	4.15889	APE-Gen
	2VLL.pdb	1.06189	APE-Gen		2VLL	9.68514	APE-Gen
	2X4O.pdb	0.892748	APE-Gen		2X4O	3.25603	APE-Gen
	2X4S.pdb	0.962642	APE-Gen		2X4S	2.11952	APE-Gen
	3D25.pdb	0.829931	APE-Gen		3D25	4.17932	APE-Gen
	3FQT.pdb	0.904571	APE-Gen		3FQT	6.3846	APE-Gen
	3FQW.pdb	1.46972	APE-Gen		3FQW	6.881	APE-Gen
	3FT4.pdb	1.00295	APE-Gen		3FT4	5.56542	APE-Gen
	3GSO.pdb	1.38527	APE-Gen		3GSO	6.80529	APE-Gen
	3GSQ.pdb	1.77398	APE-Gen		3GSQ	9.83508	APE-Gen
	3GSR.pdb	1.71568	APE-Gen		3GSR	9.54402	APE-Gen
	3GSU.pdb	2.05394	APE-Gen		3GSU	10.5301	APE-Gen
	3GSV.pdb	1.61995	APE-Gen		3GSV	9.7526	APE-Gen
	3GSW.pdb	0.812027	APE-Gen		3GSW	2.41332	APE-Gen
	3GSX.pdb	0.864236	APE-Gen		3GSX	3.3215	APE-Gen
	3H7B.pdb	1.30549	APE-Gen		3H7B	8.44137	APE-Gen
	3H9H.pdb	2.14276	APE-Gen		3H9H	10.1968	APE-Gen
	3HPJ.pdb	0.98131	APE-Gen		3HPJ	1.56628	APE-Gen
	3I6G.pdb	0.920693	APE-Gen		3I6G	3.28539	APE-Gen
	3IXA.pdb	0.780972	APE-Gen		3IXA	3.31543	APE-Gen
	3KLA.pdb	1.85264	APE-Gen		3KLA	8.58907	APE-Gen
	3MR9.pdb	0.841176	APE-Gen		3MR9	3.04914	APE-Gen
	3MRB.pdb	1.75187	APE-Gen		3MRB	12.2782	APE-Gen
	3MRC.pdb	1.37599	APE-Gen		3MRC	7.63713	APE-Gen
	3MRE.pdb	1.0557	APE-Gen		3MRE	3.60788	APE-Gen
	3MRG.pdb	1.15861	APE-Gen		3MRG	2.84049	APE-Gen
	3MRH.pdb	1.23381	APE-Gen		3MRH	7.58641	APE-Gen
	3MRI.pdb	1.73125	APE-Gen		3MRI	10.377	APE-Gen
	3MRJ.pdb	1.23878	APE-Gen		3MRJ	2.46996	APE-Gen
	3MRL.pdb	0.773063	APE-Gen		3MRL	3.98814	APE-Gen
	3MYJ.pdb	0.980811	APE-Gen		3MYJ	1.50278	APE-Gen
	3PWJ.pdb	0.916726	APE-Gen		3PWJ	2.88903	APE-Gen
	3PWL.pdb	0.736143	APE-Gen		3PWL	3.35175	APE-Gen
	3PWN.pdb	0.655927	APE-Gen		3PWN	1.92928	APE-Gen
	3QFD.pdb	0.892935	APE-Gen		3QFD	4.88516	APE-Gen
	3REW.pdb	1.42486	APE-Gen		3REW	6.44071	APE-Gen
	3TO2.pdb	0.534912	APE-Gen		3TO2	1.70066	APE-Gen
	3V5H.pdb	0.441337	APE-Gen		3V5H	0.556729	APE-Gen
	3V5K.pdb	1.26844	APE-Gen		3V5K	8.4366	APE-Gen
	4K7F.pdb	1.85057	APE-Gen		4K7F	12.7254	APE-Gen
	4L3C.pdb	0.822944	APE-Gen		4L3C	3.3877	APE-Gen
	4NNY.pdb	1.33376	APE-Gen		4NNY	3.47934	APE-Gen
	4NO5.pdb	0.817578	APE-Gen		4NO5	6.5454	APE-Gen
	5E00.pdb	1.14145	APE-Gen		5	8.20181	APE-Gen
	5EU4.pdb	1.08217	APE-Gen		5EU4	7.3166	APE-Gen
	5EU5.pdb	0.54881	APE-Gen		5EU5	1.69463	APE-Gen
	5F9J.pdb	0.771804	APE-Gen		5F9J	1.68748	APE-Gen
	5FA3.pdb	1.28416	APE-Gen		5FA3	7.88325	APE-Gen
	5HHN.pdb	1.08971	APE-Gen		5HHN	4.71065	APE-Gen
	5HHP.pdb	1.6547	APE-Gen		5HHP	13.0161	APE-Gen
	5HHQ.pdb	1.2986	APE-Gen		5HHQ	10.329	APE-Gen
	5MEP.pdb	1.19071	APE-Gen		5MEP	6.34346	APE-Gen
	5MEQ.pdb	0.74079	APE-Gen		5MEQ	3.2109	APE-Gen
	5MER.pdb	0.841404	APE-Gen		5MER	3.13673	APE-Gen
	5N6B.pdb	1.44908	APE-Gen		5N6B	10.8689	APE-Gen
	5NMK.pdb	0.637179	APE-Gen		5NMK	2.87739	APE-Gen
	5WSH.pdb	1.30002	APE-Gen		5WSH	8.65809	APE-Gen
	6O4Y.pdb	1.73758	APE-Gen		6O4Y	11.4016	APE-Gen
	6O4Z.pdb	1.49128	APE-Gen		6O4Z	5.00335	APE-Gen
	6OPD.pdb	1.0116	APE-Gen		6OPD	5.59663	APE-Gen
	6PTB.pdb	1.30712	APE-Gen		6PTB	11.5739	APE-Gen
	6PTE.pdb	1.39837	APE-Gen		6PTE	7.1243	APE-Gen
	6Q3K.pdb	0.690925	APE-Gen		6Q3K	2.66002	APE-Gen
	6SS7.pdb	0.736273	APE-Gen		6SS7	4.07425	APE-Gen
	6SS8.pdb	1.84813	APE-Gen		6SS8	10.7766	APE-Gen
	6SS9.pdb	0.911364	APE-Gen		6SS9	2.33019	APE-Gen
	6SSA.pdb	1.42515	APE-Gen		6SSA	9.15745	APE-Gen
	6VMC.pdb	0.878172	APE-Gen		6VMC	6.24963	APE-Gen
	6VR1.pdb	0.830404	APE-Gen		6VR1	2.23142	APE-Gen
	6VR5.pdb	1.24341	APE-Gen		6VR5	4.68549	APE-Gen
	6Z9V.pdb	1.31578	APE-Gen		6Z9V	8.15676	APE-Gen
	6Z9W.pdb	1.52632	APE-Gen		6Z9W	8.48873	APE-Gen
	7EU2.pdb	0.568425	APE-Gen		7EU2	1.56994	APE-Gen
	7KGO.pdb	0.759165	APE-Gen		7KGO	3.54188	APE-Gen
	7KGP.pdb	0.551635	APE-Gen		7KGP	3.15325	APE-Gen
	7KGR.pdb	2.10398	APE-Gen		7KGR	7.62577	APE-Gen
	7LG3.pdb	1.45631	APE-Gen		7LG3	8.05775	APE-Gen
	7MJ6.pdb	0.717211	APE-Gen		7MJ6	1.8592	APE-Gen
	7MJ9.pdb	1.22601	APE-Gen		7MJ9	8.54216	APE-Gen
	7N1B.pdb	1.84644	APE-Gen		7N1B	14.8699	APE-Gen
	7P3D.pdb	1.17906	APE-Gen		7P3D	8.74205	APE-Gen
	7P3E.pdb	0.89532	APE-Gen		7P3E	3.4242	APE-Gen
	1DUZ	1.07183	Keller		1DUZ	5.60324	Keller
	3PWL	0.673406	Keller		3PWL	7.41194	Keller
	1I7T	0.55584	Keller		1I7T	0.732578	Keller
	5HHQ	1.03166	Keller		5HHQ	8.27062	Keller
	2AV7	1.02144	Keller		2AV7	5.87239	Keller
	6Z9V	0.999972	Keller		6Z9V	6.00146	Keller
	3GSO	0.523799	Keller		3GSO	2.70929	Keller
	6PTB	0.625711	Keller		6PTB	2.34258	Keller
	3GSX	0.627149	Keller		3GSX	4.48356	Keller
	5F9J	0.656727	Keller		5F9J	3.2633	Keller
	5EU4	0.260044	Keller		5EU4	0.189682	Keller
	3MRH	0.370687	Keller		3MRH	1.33511	Keller
	6VMC	0.272195	Keller		6VMC	0.326827	Keller
	3MRI	1.57992	Keller		3MRI	7.93542	Keller
	1EEY	0.706111	Keller		1EEY	5.01168	Keller
	3V5K	0.250574	Keller		3V5K	0.399398	Keller
	5MER	0.612181	Keller		5MER	2.16259	Keller
	3MRL	0.506097	Keller		3MRL	1.52466	Keller
	1TVH	0.30361	Keller		1TVH	0.66071	Keller
	5FA3	0.972672	Keller		3QFD	0.862821	Keller
	1HHG	1.26419	Keller		5FA3	8.65493	Keller
	6VR5	0.179214	Keller		1HHG	7.99369	Keller
	3GSV	0.563492	Keller		6VR5	0.269851	Keller
	1T1Z	0.707688	Keller		3GSV	3.9299	Keller
	3MRG	0.676027	Keller		1T1Z	3.52229	Keller
	3MRK	1.02754	Keller		3MRG	1.77606	Keller
	3H7B	0.67003	Keller		3MRK	7.43135	Keller
	6O4Z	0.55917	Keller		3H7B	4.58094	Keller
	6VR1	0.621325	Keller		6O4Z	2.50521	Keller
	3PWJ	0.654075	Keller		6VR1	2.45321	Keller
	6SS8	0.89503	Keller		3PWJ	6.51614	Keller
	3FQW	0.523926	Keller		6SS8	7.02647	Keller
	3PWN	1.47402	Keller		3FQW	0.914964	Keller
	5WSH	0.528562	Keller		3PWN	12.4581	Keller
	5EU5	0.710847	Keller		5WSH	1.70334	Keller
	5MEP	1.0509	Keller		5EU5	5.10076	Keller
	3IXA	0.428682	Keller		5MEP	4.62273	Keller
	4L3C	0.652174	Keller		3IXA	4.15155	Keller
	3MYJ	0.673143	Keller		4L3C	2.2317	Keller
	3KLA	0.770875	Keller		3MYJ	4.22242	Keller
	3REW	0.874329	Keller		3KLA	2.34678	Keller
	3I6G	0.224235	Keller		3REW	5.26068	Keller
	6Z9W	0.819593	Keller		3I6G	0.633162	Keller
	6PTE	0.662859	Keller		6Z9W	4.96334	Keller
	5HHP	0.763898	Keller		6PTE	3.33316	Keller
	3GSU	0.664923	Keller		5HHP	1.83878	Keller
	2V2X	1.53513	Keller		3GSU	3.5143	Keller
	3H9H	0.705963	Keller		2V2X	7.77581	Keller
	6SS9	1.11606	Keller		3H9H	4.40153	Keller
	3MRE	0.626043	Keller		6SS9	7.93359	Keller
	4NNY	0.793332	Keller		3MRE	0.902062	Keller
	7LG3	0.69974	Keller		4NNY	4.56686	Keller
	2X4S	1.04406	Keller		7LG3	1.88733	Keller
	7KGR	1.07493	Keller		2X4S	3.73105	Keller
	3TO2	0.353726	Keller		7KGR	5.67756	Keller
	3V5H	0.315097	Keller		3TO2	0.724687	Keller
	6Q3K	0.562911	Keller		3V5H	0.710441	Keller
	1I7U	0.526005	Keller		6Q3K	3.13085	Keller
	6SSA	0.941979	Keller		1I7U	1.92844	Keller
	3D25	1.22409	Keller		6SSA	7.6484	Keller
	7EU2	0.328531	Keller		3D25	10.2831	Keller
	2GIT	1.14801	Keller		7EU2	0.700537	Keller
	5N6B	1.1003	Keller		2GIT	10.3437	Keller
	1S8D	0.509707	Keller		5N6B	8.4859	Keller
	2AV1	1.01234	Keller		1S8D	2.77268	Keller
	7KGO	0.606548	Keller		2AV1	5.79194	Keller
	5NMK	0.848609	Keller		7KGO	2.94872	Keller
	3MRB	0.265347	Keller		5NMK	6.70598	Keller
	7MJ9	1.18576	Keller		3MRB	1.13441	Keller
	5	0.921441	Keller		7MJ9	6.78055	Keller
	3GSW	0.532708	Keller		5	4.92886	Keller
	3FT4	1.04865	Keller		3GSW	2.31238	Keller
	3HPJ	1.20759	Keller		3FT4	7.45616	Keller
	5MEQ	0.686994	Keller		3HPJ	10.339	Keller
	3MRC	0.717863	Keller		5MEQ	2.50536	Keller
	1T1Y	1.08218	Keller		3MRC	3.3472	Keller
	7KGP	0.811992	Keller		1T1Y	6.07788	Keller
	7N1B	0.628681	Keller		7KGP	2.78463	Keller
	1S9Y	0.75678	Keller		7N1B	1.10295	Keller
	1I7R	0.485298	Keller		1S9Y	2.60045	Keller
	3FQT	1.01782	Keller		1I7R	0.582107	Keller
	7MJ6	1.15668	Keller		3FQT	12.0016	Keller
	1EEZ	0.867307	Keller		7MJ6	7.10532	Keller
	3MRJ	0.528868	Keller		1EEZ	4.68497	Keller
	2VLL	0.555714	Keller		3MRJ	1.68076	Keller
	4K7F	1.0067	Keller		2VLL	1.1313	Keller
	6OPD	0.602725	Keller		4K7F	12.7564	Keller
	3GSR	0.640444	Keller		6OPD	2.16457	Keller
	1T1X	0.674413	Keller		3GSR	3.72866	Keller
	7P3E	0.486114	Keller		1T1X	3.09281	Keller
	1TVB	0.305792	Keller		7P3E	1.41666	Keller
	3GSQ	0.567327	Keller		1TVB	0.374621	Keller
	3MR9	0.564769	Keller		3GSQ	2.70089	Keller
	5HHN	0.642611	Keller		3MR9	3.75834	Keller
	6SS7	0.920275	Keller		5HHN	0.894216	Keller
	4NO5	0.648704	Keller		1JHT	0.187157	Keller
	6O4Y	0.624106	Keller		6SS7	6.91482	Keller
	7P3D	0.837608	Keller		4NO5	2.6028	Keller
	2X4O	0.814207	Keller		6O4Y	2.68794	Keller
	3QFD	0.408777	Keller		7P3D	2.32537	Keller
	1JHT	0.246612	Keller		2X4O	2.89979	Keller
	1DUZ_pep.pdb	0.33634	GradDock		1DUZ	5.0475	GradDock
	1EEY_pep.pdb	0.780438	GradDock		1EEY	4.90872	GradDock
	1EEZ_pep.pdb	1.15831	GradDock		1EEZ	7.78924	GradDock
	1HHG_pep.pdb	1.36214	GradDock		1HHG	9.33515	GradDock
	1I7R_pep.pdb	0.654222	GradDock		1I7R	4.49276	GradDock
	1I7T_pep.pdb	0.793419	GradDock		1I7T	5.64966	GradDock
	1I7U_pep.pdb	0.269109	GradDock		1I7U	0.60198	GradDock
	1JHT_pep.pdb	1.82292	GradDock		1JHT	9.02799	GradDock
	1S8D_pep.pdb	0.682777	GradDock		1S8D	2.39391	GradDock
	1S9Y_pep.pdb	1.06343	GradDock		1S9Y	3.58281	GradDock
	1T1X_pep.pdb	1.69251	GradDock		1T1X	10.3248	GradDock
	1T1Y_pep.pdb	0.577887	GradDock		1T1Y	1.58612	GradDock
	1T1Z_pep.pdb	1.0768	GradDock		1T1Z	8.22086	GradDock
	1TVB_pep.pdb	0.971418	GradDock		1TVB	7.32991	GradDock
	1TVH_pep.pdb	1.02174	GradDock		1TVH	9.0097	GradDock
	2AV1_pep.pdb	0.983916	GradDock		2AV1	8.10181	GradDock
	2AV7_pep.pdb	1.37489	GradDock		2AV7	11.8989	GradDock
	2GIT_pep.pdb	0.800632	GradDock		2GIT	2.20911	GradDock
	2V2X_pep.pdb	1.50303	GradDock		2V2X	11.5661	GradDock
	2VLL_pep.pdb	1.06632	GradDock		2VLL	4.16189	GradDock
	2X4O_pep.pdb	0.997298	GradDock		2X4O	4.24784	GradDock
	2X4S_pep.pdb	1.11592	GradDock		2X4S	3.68242	GradDock
	3FQT_pep.pdb	0.712791	GradDock		3FQT	5.11565	GradDock
	3FQW_pep.pdb	1.20797	GradDock		3FQW	8.4221	GradDock
	3FT4_pep.pdb	0.830619	GradDock		3FT4	3.02292	GradDock
	3GSO_pep.pdb	0.668445	GradDock		3GSO	2.6574	GradDock
	3GSQ_pep.pdb	0.835162	GradDock		3GSQ	4.10661	GradDock
	3GSR_pep.pdb	0.929043	GradDock		3GSR	6.12547	GradDock
	3GSU_pep.pdb	1.33483	GradDock		3GSU	2.57726	GradDock
	3GSV_pep.pdb	0.698746	GradDock		3GSV	2.33958	GradDock
	3GSW_pep.pdb	0.811752	GradDock		3GSW	2.23707	GradDock
	3GSX_pep.pdb	0.633578	GradDock		3GSX	1.56347	GradDock
	3H7B_pep.pdb	1.86872	GradDock		3H7B	12.8678	GradDock
	3H9H_pep.pdb	0.941386	GradDock		3H9H	5.62861	GradDock
	3HPJ_pep.pdb	1.47275	GradDock		3HPJ	10.4659	GradDock
	3I6G_pep.pdb	1.47421	GradDock		3I6G	5.06539	GradDock
	3IXA_pep.pdb	0.531836	GradDock		3IXA	0.695409	GradDock
	3KLA_pep.pdb	1.3874	GradDock		3KLA	7.04202	GradDock
	3MR9_pep.pdb	2.25034	GradDock		3MR9	10.784	GradDock
	3MRC_pep.pdb	1.59406	GradDock		3MRC	7.88513	GradDock
	3MRE_pep.pdb	1.37377	GradDock		3MRG	2.8318	GradDock
	3MRG_pep.pdb	0.749017	GradDock		3MRH	4.29861	GradDock
	3MRH_pep.pdb	0.95778	GradDock		3MRI	5.87612	GradDock
	3MRI_pep.pdb	1.85541	GradDock		3MRJ	0.778349	GradDock
	3MRJ_pep.pdb	0.493064	GradDock		3MRK	6.94911	GradDock
	3MRK_pep.pdb	1.04979	GradDock		3MRL	6.58485	GradDock
	3MRL_pep.pdb	1.04191	GradDock		3MYJ	1.49973	GradDock
	3MYJ_pep.pdb	0.925858	GradDock		3PWJ	6.50178	GradDock
	3PWJ_pep.pdb	0.814329	GradDock		3PWL	5.85372	GradDock
	3PWL_pep.pdb	0.68577	GradDock		3PWN	4.20092	GradDock
	3PWN_pep.pdb	0.848811	GradDock		3QFD	0.55534	GradDock
	3QFD_pep.pdb	0.328769	GradDock		3REW	6.42412	GradDock
	3REW_pep.pdb	0.935665	GradDock		3TO2	2.76795	GradDock
	3TO2_pep.pdb	0.783243	GradDock		3V5K	2.4488	GradDock
	3V5K_pep.pdb	0.833698	GradDock		4K7F	6.80816	GradDock
	4K7F_pep.pdb	1.01177	GradDock		4L3C	3.46768	GradDock
	4L3C_pep.pdb	1.15688	GradDock		4NNY	6.70348	GradDock
	4NNY_pep.pdb	1.37162	GradDock		4NO5	8.27732	GradDock
	4NO5_pep.pdb	1.10096	GradDock		5	3.55388	GradDock
	5E00_pep.pdb	0.894034	GradDock		5EU4	5.25109	GradDock
	5EU4_pep.pdb	1.85968	GradDock		5EU5	9.01064	GradDock
	5EU5_pep.pdb	2.05076	GradDock		5F9J	6.5483	GradDock
	5F9J_pep.pdb	1.91597	GradDock		5FA3	9.15249	GradDock
	5FA3_pep.pdb	0.936852	GradDock		5HHN	7.90315	GradDock
	5HHN_pep.pdb	1.03624	GradDock		5HHP	1.40795	GradDock
	5HHP_pep.pdb	0.421167	GradDock		5HHQ	1.91885	GradDock
	5HHQ_pep.pdb	0.778349	GradDock		5N6B	6.46968	GradDock
	5N6B_pep.pdb	1.02116	GradDock		5NMK	3.76758	GradDock
	5NMK_pep.pdb	1.01508	GradDock		5WSH	4.37545	GradDock
	5WSH_pep.pdb	1.06246	GradDock		6O4Y	13.3971	GradDock
	6O4Y_pep.pdb	1.27979	GradDock		6O4Z	1.6881	GradDock
	6O4Z_pep.pdb	0.518983	GradDock		6OPD	8.57229	GradDock
	6OPD_pep.pdb	1.18157	GradDock		6PTB	11.5563	GradDock
	6PTB_pep.pdb	1.98913	GradDock		6PTE	2.29579	GradDock
	6PTE_pep.pdb	0.727586	GradDock		6Q3K	3.03524	GradDock
	6Q3K_pep.pdb	0.737847	GradDock		6SS7	9.76771	GradDock
	6SS7_pep.pdb	1.35048	GradDock		6SS8	7.09122	GradDock
	6SS8_pep.pdb	1.41903	GradDock		6SSA	6.6632	GradDock
	6SSA_pep.pdb	1.12763	GradDock		6VMC	6.15761	GradDock
	6VMC_pep.pdb	0.906497	GradDock		6Z9V	3.49282	GradDock
	6Z9V_pep.pdb	0.998031	GradDock		6Z9W	15.1911	GradDock
	6Z9W_pep.pdb	1.32734	GradDock		7EU2	11.4204	GradDock
	7EU2_pep.pdb	2.37229	GradDock		7KGP	10.1434	GradDock
	7KGP_pep.pdb	1.67723	GradDock		7KGR	4.49286	GradDock
	7KGR_pep.pdb	0.800852	GradDock		7LG3	10.9858	GradDock
	7LG3_pep.pdb	2.02251	GradDock		7MJ6	6.09541	GradDock
	7MJ6_pep.pdb	1.00697	GradDock		7MJ9	0.719188	GradDock
	7MJ9_pep.pdb	0.673025	GradDock		7N1B	2.33927	GradDock
	7N1B_pep.pdb	0.587187	GradDock		7P3D	4.52589	GradDock
	7P3D_pep.pdb	1.41001	GradDock		7P3E	2.83744	GradDock
	7P3E_pep.pdb	1.06943	GradDock		1DUZ	5.61936	PANDORA
	1DUZ_Best model.pdb	1.13694	PANDORA		1EEY	1.5939	PANDORA
	1EEY_Best model.pdb	0.58835	PANDORA		1EEZ	12.6054	PANDORA
	1EEZ_Best model.pdb	1.32062	PANDORA		1HHG	8.06696	PANDORA
	1HHG_Best model.pdb	1.5557	PANDORA		1I7R	6.99547	PANDORA
	1I7R_Best model.pdb	1.04847	PANDORA		1I7T	1.89316	PANDORA
	1I7T_Best model.pdb	0.535342	PANDORA		1I7U	4.01114	PANDORA
	1I7U_Best model.pdb	0.846355	PANDORA		1JHT	0.363824	PANDORA
	1JHT_Best model.pdb	0.173286	PANDORA		1S8D	1.52092	PANDORA
	1S8D_Best model.pdb	0.593569	PANDORA		1S9Y	0.549958	PANDORA
	1S9Y_Best model.pdb	0.372952	PANDORA		1T1X	9.8797	PANDORA
	1T1X_Best model.pdb	1.62736	PANDORA		1T1Y	7.22936	PANDORA
	1T1Y_Best model.pdb	1.40814	PANDORA		1T1Z	9.60654	PANDORA
	1T1Z_Best model.pdb	1.61105	PANDORA		1TVB	0.325278	PANDORA
	1TVB_Best model.pdb	0.157765	PANDORA		1TVH	0.161288	PANDORA
	1TVH_Best model.pdb	0.171831	PANDORA		2AV1	5.62786	PANDORA
	2AV1_Best model.pdb	1.15402	PANDORA		2AV7	5.27743	PANDORA
	2AV7_Best model.pdb	1.18406	PANDORA		2GIT	1.76269	PANDORA
	2GIT_Best model.pdb	1.00402	PANDORA		2V2X	8.95102	PANDORA
	2V2X_Best model.pdb	1.59929	PANDORA		2VLL	0.895492	PANDORA
	2VLL_Best model.pdb	0.23312	PANDORA		2X4O	7.54433	PANDORA
	2X4O_Best model.pdb	1.12451	PANDORA		2X4S	3.257	PANDORA
	2X4S_Best model.pdb	0.721798	PANDORA		3D25	0.597139	PANDORA
	3D25_Best model.pdb	0.318684	PANDORA		3FQT	5.18024	PANDORA
	3FQT_Best model.pdb	0.774977	PANDORA		3FQW	4.23394	PANDORA
	3FQW_Best model.pdb	0.619741	PANDORA		3FT4	5.27055	PANDORA
	3FT4_Best model.pdb	1.02618	PANDORA		3GSO	0.336681	PANDORA
	3GSO_Best model.pdb	0.236853	PANDORA		3GSQ	0.751866	PANDORA
	3GSQ_Best model.pdb	0.273853	PANDORA		3GSR	10.0691	PANDORA
	3GSR_Best model.pdb	1.5308	PANDORA		3GSU	0.610614	PANDORA
	3GSU_Best model.pdb	0.437605	PANDORA		3GSV	7.70822	PANDORA
	3GSV_Best model.pdb	1.21686	PANDORA		3GSW	9.66344	PANDORA
	3GSW_Best model.pdb	1.67044	PANDORA		3H7B	3.90138	PANDORA
	3GSX_Best model.pdb	0.372474	PANDORA		3H9H	1.64404	PANDORA
	3H7B_Best model.pdb	0.418435	PANDORA		3HPJ	0.235392	PANDORA
	3H9H_Best model.pdb	0.310247	PANDORA		3I6G	2.08032	PANDORA
	3HPJ_Best model.pdb	0.245922	PANDORA		3IXA	2.37485	PANDORA
	3I6G_Best model.pdb	0.437054	PANDORA		3KLA	0.574266	PANDORA
	3IXA_Best model.pdb	0.337214	PANDORA		3MR9	1.44538	PANDORA
	3KLA_Best model.pdb	0.463629	PANDORA		3MRB	2.02376	PANDORA
	3MR9_Best model.pdb	0.478385	PANDORA		3MRC	10.434	PANDORA
	3MRB_Best model.pdb	0.769672	PANDORA		3MRE	0.275896	PANDORA
	3MRC_Best model.pdb	1.57094	PANDORA		3MRG	2.45268	PANDORA
	3MRE_Best model.pdb	0.305749	PANDORA		3MRH	5.92225	PANDORA
	3MRG_Best model.pdb	0.894156	PANDORA		3MRI	9.82073	PANDORA
	3MRH_Best model.pdb	1.05915	PANDORA		3MRJ	1.19457	PANDORA
	3MRI_Best model.pdb	1.46912	PANDORA		3MRK	3.31689	PANDORA
	3MRJ_Best model.pdb	0.579239	PANDORA		3MRL	4.77577	PANDORA
	3MRK_Best model.pdb	0.800611	PANDORA		3MYJ	1.23713	PANDORA
	3MRL_Best model.pdb	1.05317	PANDORA		3PWJ	5.29706	PANDORA
	3MYJ_Best model.pdb	0.598321	PANDORA		3PWL	6.82135	PANDORA
	3PWJ_Best model.pdb	0.825416	PANDORA		3PWN	1.43053	PANDORA
	3PWL_Best model.pdb	1.11332	PANDORA		3QFD	0.249669	PANDORA
	3PWN_Best model.pdb	0.344306	PANDORA		3REW	9.00599	PANDORA
	3QFD_Best model.pdb	0.22147	PANDORA		3TO2	7.05877	PANDORA
	3REW_Best model.pdb	1.36272	PANDORA		3V5H	0.81598	PANDORA
	3TO2_Best model.pdb	1.33282	PANDORA		3V5K	6.06599	PANDORA
	3V5H_Best model.pdb	0.622945	PANDORA		4K7F	6.54073	PANDORA
	3V5K_Best model.pdb	0.99041	PANDORA		4L3C	0.262774	PANDORA
	4K7F_Best model.pdb	0.93352	PANDORA		4NNY	6.20101	PANDORA
	4L3C_Best model.pdb	0.179472	PANDORA		4NO5	6.94784	PANDORA
	4NNY_Best model.pdb	1.30547	PANDORA		5	10.9313	PANDORA
	4NO5_Best model.pdb	0.886761	PANDORA		5EU4	0.184493	PANDORA
	5E00_Best model.pdb	1.16494	PANDORA		5EU5	8.05731	PANDORA
	5EU4_Best model.pdb	0.442498	PANDORA		5F9J	10.8962	PANDORA
	5EU5_Best model.pdb	1.07595	PANDORA		5FA3	0.342061	PANDORA
	5F9J_Best model.pdb	1.47731	PANDORA		5HHN	1.01512	PANDORA
	5FA3_Best model.pdb	0.245912	PANDORA		5HHP	0.225647	PANDORA
	5HHN_Best model.pdb	0.379017	PANDORA		5HHQ	3.91946	PANDORA
	5HHP_Best model.pdb	0.267485	PANDORA		5MEP	4.64701	PANDORA
	5HHQ_Best model.pdb	0.640465	PANDORA		5MER	3.20584	PANDORA
	5MEP_Best model.pdb	0.906302	PANDORA		5N6B	4.81324	PANDORA
	5MEQ_Best model.pdb	1.51138	PANDORA		5NMK	1.38993	PANDORA
	5MER_Best model.pdb	0.716071	PANDORA		5WSH	2.7121	PANDORA
	5N6B_Best model.pdb	0.71399	PANDORA		6O4Y	8.37979	PANDORA
	5NMK_Best model.pdb	0.361624	PANDORA		6O4Z	1.16879	PANDORA
	5WSH_Best model.pdb	0.614941	PANDORA		6OPD	6.41238	PANDORA
	6O4Y_Best model.pdb	0.839826	PANDORA		6PTB	6.59335	PANDORA
	6O4Z_Best model.pdb	0.449271	PANDORA		6PTE	7.14042	PANDORA
	6OPD_Best model.pdb	1.02175	PANDORA		6Q3K	0.705246	PANDORA
	6PTB_Best model.pdb	1.09787	PANDORA		6SS7	9.08067	PANDORA
	6PTE_Best model.pdb	1.15453	PANDORA		6SS8	8.4047	PANDORA
	6Q3K_Best model.pdb	0.268386	PANDORA		6SS9	7.76795	PANDORA
	6SS7_Best model.pdb	1.26166	PANDORA		6SSA	6.98065	PANDORA
	6SS8_Best model.pdb	1.21494	PANDORA		6VMC	5.50818	PANDORA
	6SS9_Best model.pdb	1.16822	PANDORA		6VR1	4.60331	PANDORA
	6SSA_Best model.pdb	1.04839	PANDORA		6VR5	2.04285	PANDORA
	6VMC_Best model.pdb	0.961336	PANDORA		6Z9V	8.80129	PANDORA
	6VR1_Best model.pdb	0.918961	PANDORA		6Z9W	8.35873	PANDORA
	6VR5_Best model.pdb	0.5338	PANDORA		7KGO	6.45317	PANDORA
	6Z9V_Best model.pdb	1.33229	PANDORA		7LG3	1.09899	PANDORA
	6Z9W_Best model.pdb	1.25757	PANDORA		7MJ9	1.19401	PANDORA
	7KGO_Best model.pdb	1.1142	PANDORA		3GSX	0.575726	PANDORA
	7KGP_Best model.pdb	1.29689	PANDORA		5MEQ	11.2485	PANDORA
	7KGR_Best model.pdb	0.553201	PANDORA		7KGP	6.83658	PANDORA
	7LG3_Best model.pdb	0.462441	PANDORA		7KGR	0.979523	PANDORA
	7MJ6_Best model.pdb	1.18841	PANDORA		7MJ6	7.54823	PANDORA
	7MJ9_Best model.pdb	0.537092	PANDORA		7N1B	4.74931	PANDORA
	7N1B_Best model.pdb	0.915183	PANDORA		7P3D	11.2221	PANDORA
	7P3D_Best model.pdb	1.31178	PANDORA		7P3E	0.866974	PANDORA
	7P3E_Best model.pdb	0.594487	PANDORA		1DUZ	1.66887	AlphaFold
	1DUZ.pdb	0.702292	AlphaFold		1EEY	12.4272	AlphaFold
	1EEY.pdb	0.992832	AlphaFold		1EEZ	13.049	AlphaFold
	1EEZ.pdb	2.19838	AlphaFold		1HHG	6.49271	AlphaFold
	1HHG.pdb	1.08785	AlphaFold		1I7R	2.3918	AlphaFold
	1I7R.pdb	0.617748	AlphaFold		1I7T	6.41823	AlphaFold
	1I7T.pdb	0.867753	AlphaFold		1I7U	0.281207	AlphaFold
	1I7U.pdb	0.302783	AlphaFold		1JHT	11.4221	AlphaFold
	1JHT.pdb	1.75476	AlphaFold		1S8D	1.25684	AlphaFold
	1S8D.pdb	0.553786	AlphaFold		1S9Y	13.2802	AlphaFold
	1S9Y.pdb	1.96988	AlphaFold		1T1X	7.41257	AlphaFold
	1T1X.pdb	1.43033	AlphaFold		1T1Y	9.22718	AlphaFold
	1T1Y.pdb	1.63687	AlphaFold		1T1Z	0.638532	AlphaFold
	1T1Z.pdb	0.423178	AlphaFold		1TVB	1.73453	AlphaFold
	1TVB.pdb	0.608262	AlphaFold		1TVH	0.233071	AlphaFold
	1TVH.pdb	0.156015	AlphaFold		2AV1	1.41515	AlphaFold
	2AV1.pdb	0.6715	AlphaFold		2AV7	1.24891	AlphaFold
	2AV7.pdb	0.736928	AlphaFold		2GIT	1.47073	AlphaFold
	2GIT.pdb	0.789111	AlphaFold		2V2X	2.57345	AlphaFold
	2V2X.pdb	0.594491	AlphaFold		2VLL	6.2984	AlphaFold
	2VLL.pdb	0.776178	AlphaFold		2X4O	2.63159	AlphaFold
	2X4O.pdb	0.878101	AlphaFold		2X4S	0.757154	AlphaFold
	2X4S.pdb	0.465342	AlphaFold		3D25	9.19636	AlphaFold
	3D25.pdb	1.18459	AlphaFold		3FQT	4.9372	AlphaFold
	3FQT.pdb	0.733289	AlphaFold		3FQW	7.14275	AlphaFold
	3FQW.pdb	1.11813	AlphaFold		3FT4	11.0372	AlphaFold
	3FT4.pdb	1.56746	AlphaFold		3GSO	11.2905	AlphaFold
	3GSO.pdb	1.66186	AlphaFold		3GSQ	11.8802	AlphaFold
	3GSQ.pdb	1.67837	AlphaFold		3GSR	11.292	AlphaFold
	3GSR.pdb	1.64777	AlphaFold		3GSU	11.948	AlphaFold
	3GSU.pdb	1.70343	AlphaFold		3GSV	11.4914	AlphaFold
	3GSV.pdb	1.65048	AlphaFold		3GSW	11.1779	AlphaFold
	3GSW.pdb	1.6796	AlphaFold		3GSX	5.69426	AlphaFold
	3GSX.pdb	0.871916	AlphaFold		3H7B	3.14834	AlphaFold
	3H7B.pdb	0.866985	AlphaFold		3H9H	3.15748	AlphaFold
	3H9H.pdb	0.9816	AlphaFold		3HPJ	0.461574	AlphaFold
	3HPJ.pdb	0.37744	AlphaFold		3I6G	8.38142	AlphaFold
	3I6G.pdb	1.72747	AlphaFold		3IXA	0.268186	AlphaFold
	3IXA.pdb	0.356555	AlphaFold		3KLA	8.00584	AlphaFold
	3KLA.pdb	1.18045	AlphaFold		3MR9	12.2237	AlphaFold
	3MR9.pdb	1.71175	AlphaFold		3MRB	2.19497	AlphaFold
	3MRB.pdb	0.600635	AlphaFold		3MRC	3.44067	AlphaFold
	3MRC.pdb	0.757802	AlphaFold		3MRE	1.47624	AlphaFold
	3MRE.pdb	0.622731	AlphaFold		3MRG	4.99952	AlphaFold
	3MRG.pdb	0.626309	AlphaFold		3MRH	5.02303	AlphaFold
	3MRH.pdb	0.407949	AlphaFold		3MRI	5.85309	AlphaFold
	3MRI.pdb	1.26585	AlphaFold		3MRJ	4.73946	AlphaFold
	3MRJ.pdb	0.315919	AlphaFold		3MRK	10.3	AlphaFold
	3MRK.pdb	1.57655	AlphaFold		3MRL	1.2511	AlphaFold
	3MRL.pdb	0.47011	AlphaFold		3MYJ	1.42514	AlphaFold
	3MYJ.pdb	0.583105	AlphaFold		3PWJ	0.996496	AlphaFold
	3PWJ.pdb	0.327253	AlphaFold		3PWL	2.03853	AlphaFold
	3PWL.pdb	0.329488	AlphaFold		3PWN	1.28721	AlphaFold
	3PWN.pdb	0.332617	AlphaFold		3QFD	16.8276	AlphaFold
	3QFD.pdb	1.92436	AlphaFold		3REW	5.51375	AlphaFold
	3REW.pdb	0.701093	AlphaFold		3TO2	7.28121	AlphaFold
	3TO2.pdb	1.34237	AlphaFold		3V5H	8.41809	AlphaFold
	3V5H.pdb	0.957577	AlphaFold		3V5K	14.8628	AlphaFold
	3V5K.pdb	2.44746	AlphaFold		4K7F	12.0761	AlphaFold
	4K7F.pdb	2.40888	AlphaFold		4L3C	6.15168	AlphaFold
	4L3C.pdb	0.967712	AlphaFold		4NNY	4.63546	AlphaFold
	4NNY.pdb	1.438	AlphaFold		4NO5	1.42138	AlphaFold
	4NO5.pdb	0.437236	AlphaFold		5	8.5354	AlphaFold
	5E00.pdb	1.24107	AlphaFold		5EU4	0.274203	AlphaFold
	5EU4.pdb	0.251279	AlphaFold		5EU5	8.10637	AlphaFold
	5EU5.pdb	1.03111	AlphaFold		5F9J	2.07505	AlphaFold
	5F9J.pdb	0.673505	AlphaFold		5FA3	6.17046	AlphaFold
	5FA3.pdb	0.828612	AlphaFold		5HHN	5.22398	AlphaFold
	5HHN.pdb	0.83567	AlphaFold		5HHP	0.952535	AlphaFold
	5HHP.pdb	0.372026	AlphaFold		5HHQ	3.30696	AlphaFold
	5HHQ.pdb	0.750819	AlphaFold		5MEP	12.66	AlphaFold
	5MEP.pdb	1.57795	AlphaFold		5MEQ	8.1766	AlphaFold
	5MEQ.pdb	2.09381	AlphaFold		5MER	14.3842	AlphaFold
	5MER.pdb	2.11585	AlphaFold		5N6B	7.94137	AlphaFold
	5N6B.pdb	1.6534	AlphaFold		5NMK	2.7599	AlphaFold
	5NMK.pdb	0.600445	AlphaFold		5WSH	6.98763	AlphaFold
	5WSH.pdb	1.13603	AlphaFold		6O4Y	13.4894	AlphaFold
	6O4Y.pdb	1.80893	AlphaFold		6O4Z	7.56006	AlphaFold
	6O4Z.pdb	1.06633	AlphaFold		6OPD	6.57899	AlphaFold
	6OPD.pdb	1.25108	AlphaFold		6PTB	0.787229	AlphaFold
	6PTB.pdb	0.351078	AlphaFold		6PTE	6.88853	AlphaFold
	6PTE.pdb	1.223	AlphaFold		6Q3K	11.5528	AlphaFold
	6Q3K.pdb	1.62256	AlphaFold		6SS7	8.67507	AlphaFold
	6SS7.pdb	1.70302	AlphaFold		6SS8	0.622619	AlphaFold
	6SS8.pdb	0.399935	AlphaFold		6SS9	7.32121	AlphaFold
	6SS9.pdb	1.68151	AlphaFold		6SSA	7.77928	AlphaFold
	6SSA.pdb	1.68711	AlphaFold		6VMC	0.5576	AlphaFold
	6VMC.pdb	0.289771	AlphaFold		6VR1	3.94542	AlphaFold
	6VR1.pdb	1.10511	AlphaFold		6VR5	2.71067	AlphaFold
	6VR5.pdb	0.857723	AlphaFold		6Z9V	5.63359	AlphaFold
	6Z9V.pdb	0.829408	AlphaFold		6Z9W	9.69482	AlphaFold
	6Z9W.pdb	1.30571	AlphaFold		7EU2	9.48175	AlphaFold
	7EU2.pdb	1.04892	AlphaFold		7KGO	8.34444	AlphaFold
	7KGO.pdb	0.888758	AlphaFold		7KGP	11.095	AlphaFold
	7KGP.pdb	0.969761	AlphaFold		7KGR	14.3401	AlphaFold
	7KGR.pdb	1.80357	AlphaFold		7LG3	4.30339	AlphaFold
	7LG3.pdb	0.608272	AlphaFold		7MJ6	6.53188	AlphaFold
	7MJ6.pdb	1.06895	AlphaFold		7MJ9	7.4099	AlphaFold
	7MJ9.pdb	1.14707	AlphaFold		7N1B	0.650471	AlphaFold
	7N1B.pdb	0.229464	AlphaFold		7P3D	0.956683	AlphaFold
	7P3D.pdb	0.71343	AlphaFold		7P3E	5.03735	AlphaFold
	7P3E.pdb	1.96888	AlphaFold		1DUZ	0.306084	AF-FineTune
	1DUZ	0.279714	AF-FineTune		1EEY	1.27262	AF-FineTune
	1EEY	0.328853	AF-FineTune		1EEZ	0.650759	AF-FineTune
	1EEZ	0.427238	AF-FineTune		1HHG	5.67566	AF-FineTune
	1HHG	0.999741	AF-FineTune		1I7R	0.952094	AF-FineTune
	1I7R	0.262987	AF-FineTune		1I7T	0.613233	AF-FineTune
	1I7T	0.304106	AF-FineTune		1I7U	0.318737	AF-FineTune
	1I7U	0.346414	AF-FineTune		1JHT	9.67849	AF-FineTune
	1JHT	1.00765	AF-FineTune		1S8D	1.40784	AF-FineTune
	1S8D	0.593091	AF-FineTune		1S9Y	1.38121	AF-FineTune
	1S9Y	0.64775	AF-FineTune		1T1X	0.906305	AF-FineTune
	1T1X	0.286717	AF-FineTune		1T1Y	0.332606	AF-FineTune
	1T1Y	0.211351	AF-FineTune		1T1Z	0.943164	AF-FineTune
	1T1Z	0.349677	AF-FineTune		1TVB	7.12358	AF-FineTune
	1TVB	0.890223	AF-FineTune		1TVH	5.74497	AF-FineTune
	1TVH	0.816568	AF-FineTune		2AV7	0.213221	AF-FineTune
	2AV7	0.339725	AF-FineTune		2GIT	1.66286	AF-FineTune
	2GIT	0.888708	AF-FineTune		2V2X	7.24372	AF-FineTune
	2V2X	1.41687	AF-FineTune		2VLL	1.2482	AF-FineTune
	2VLL	0.277355	AF-FineTune		2X4O	2.29848	AF-FineTune
	2X4O	0.712427	AF-FineTune		2X4S	1.97173	AF-FineTune
	2X4S	0.801395	AF-FineTune		3D25	1.59606	AF-FineTune
	3D25	0.734159	AF-FineTune		3FQT	6.00278	AF-FineTune
	3FQT	0.807884	AF-FineTune		3FQW	1.17165	AF-FineTune
	3FQW	0.673313	AF-FineTune		3FT4	1.61289	AF-FineTune
	3FT4	0.620794	AF-FineTune		3GSO	0.565966	AF-FineTune
	3GSO	0.356799	AF-FineTune		3GSQ	0.521715	AF-FineTune
	3GSQ	0.383157	AF-FineTune		3GSR	0.337934	AF-FineTune
	3GSR	0.303327	AF-FineTune		3GSU	0.459933	AF-FineTune
	3GSU	0.319872	AF-FineTune		3GSV	0.510818	AF-FineTune
	3GSV	0.404552	AF-FineTune		3GSW	0.97675	AF-FineTune
	3GSW	0.413481	AF-FineTune		3GSX	0.697992	AF-FineTune
	3GSX	0.368864	AF-FineTune		3H7B	2.17921	AF-FineTune
	3H7B	0.464264	AF-FineTune		3H9H	1.92736	AF-FineTune
	3H9H	0.509486	AF-FineTune		3HPJ	0.660838	AF-FineTune
	3HPJ	0.610017	AF-FineTune		3I6G	1.41063	AF-FineTune
	3I6G	0.54902	AF-FineTune		3IXA	1.71312	AF-FineTune
	3IXA	0.843254	AF-FineTune		3KLA	1.2767	AF-FineTune
	3KLA	0.653948	AF-FineTune		3MR9	0.757833	AF-FineTune
	3MR9	0.439615	AF-FineTune		3MRC	8.48396	AF-FineTune
	3MRC	1.46747	AF-FineTune		3MRE	2.27795	AF-FineTune
	3MRE	0.731323	AF-FineTune		3MRH	5.65979	AF-FineTune
	3MRH	0.432605	AF-FineTune		3MRI	5.10924	AF-FineTune
	3MRI	1.28808	AF-FineTune		3MRJ	6.96242	AF-FineTune
	3MRJ	0.822089	AF-FineTune		3MRL	0.651542	AF-FineTune
	3MRL	0.314309	AF-FineTune		3MYJ	1.01257	AF-FineTune
	3MYJ	0.660821	AF-FineTune		3PWJ	1.09984	AF-FineTune
	3PWJ	0.53737	AF-FineTune		3PWL	3.82615	AF-FineTune
	3PWL	0.733224	AF-FineTune		3PWN	1.66451	AF-FineTune
	3PWN	0.634478	AF-FineTune		3QFD	7.90685	AF-FineTune
	3QFD	1.06549	AF-FineTune		3REW	0.771329	AF-FineTune
	3REW	0.449631	AF-FineTune		3TO2	1.30624	AF-FineTune
	3TO2	0.399722	AF-FineTune		3V5H	0.961622	AF-FineTune
	3V5H	0.460328	AF-FineTune		3V5K	0.370286	AF-FineTune
	3V5K	0.228015	AF-FineTune		4K7F	2.13662	AF-FineTune
	4K7F	0.566404	AF-FineTune		4L3C	0.907085	AF-FineTune
	4L3C	0.441702	AF-FineTune		4NNY	7.37012	AF-FineTune
	4NNY	1.34072	AF-FineTune		4NO5	3.15062	AF-FineTune
	4NO5	0.508466	AF-FineTune		5	2.62648	AF-FineTune
	5EU4	1.06353	AF-FineTune		5EU4	6.38952	AF-FineTune
	5F9J	0.627189	AF-FineTune		5F9J	1.72371	AF-FineTune
	5FA3	0.496397	AF-FineTune		5FA3	0.913489	AF-FineTune
	5HHN	0.328532	AF-FineTune		5HHN	0.492246	AF-FineTune
	5HHP	0.252405	AF-FineTune		5HHP	0.744658	AF-FineTune
	5HHQ	0.521416	AF-FineTune		5HHQ	1.91104	AF-FineTune
	5MEP	1.0534	AF-FineTune		5MEP	3.53426	AF-FineTune
	5MEQ	0.595363	AF-FineTune		5MEQ	1.23183	AF-FineTune
	5MER	0.63825	AF-FineTune		5MER	1.84678	AF-FineTune
	5N6B	0.28897	AF-FineTune		5N6B	0.475903	AF-FineTune
	5NMK	0.497624	AF-FineTune		5NMK	1.30207	AF-FineTune
	5WSH	0.491458	AF-FineTune		5WSH	1.90454	AF-FineTune
	6O4Y	0.903466	AF-FineTune		6O4Y	8.28297	AF-FineTune
	6OPD	0.738254	AF-FineTune		6OPD	1.30649	AF-FineTune
	6PTB	0.326473	AF-FineTune		6PTB	0.373672	AF-FineTune
	6PTE	0.395691	AF-FineTune		6PTE	0.87228	AF-FineTune
	6SS7	0.335301	AF-FineTune		6SS7	0.652609	AF-FineTune
	6SS8	0.434953	AF-FineTune		6SS8	0.53824	AF-FineTune
	6SS9	0.504976	AF-FineTune		6SS9	0.37359	AF-FineTune
	6SSA	0.899381	AF-FineTune		6SSA	1.71657	AF-FineTune
	6VMC	0.893845	AF-FineTune		6VMC	5.97441	AF-FineTune
	6VR1	0.578153	AF-FineTune		6VR1	3.7529	AF-FineTune
	6VR5	0.53628	AF-FineTune		6VR5	3.06617	AF-FineTune
	6Z9V	0.630098	AF-FineTune		6Z9V	1.23806	AF-FineTune
	6Z9W	0.301501	AF-FineTune		6Z9W	1.85622	AF-FineTune
	7EU2	0.372674	AF-FineTune		7EU2	1.22962	AF-FineTune
	7KGO	0.891535	AF-FineTune		7KGO	3.88072	AF-FineTune
	7KGR	0.618036	AF-FineTune		7KGR	6.45641	AF-FineTune
	7LG3	0.300353	AF-FineTune		7LG3	0.588379	AF-FineTune
	7MJ6	0.377632	AF-FineTune		7MJ6	0.278334	AF-FineTune
	7MJ9	0.486031	AF-FineTune		7MJ9	0.473589	AF-FineTune
	7N1B	0.37159	AF-FineTune		7N1B	0.201557	AF-FineTune
	7P3D	0.717431	AF-FineTune		7P3D	1.08855	AF-FineTune
	7P3E	0.450719	AF-FineTune		7P3E	0.582995	AF-FineTune
	3MRH_on_1QEW_4	0.738629	Random		3MRH_on_1QEW_4	2.56428	Random
	3D25_on_5NMH_4	0.60901	Random		3D25_on_5NMH_4	2.02885	Random
	1I7R_on_1XR8_3	0.634198	Random		1I7R_on_1XR8_3	3.85363	Random
	3MRJ_on_7KGQ_3	0.818971	Random		3MRJ_on_7KGQ_3	5.60451	Random
	3PWJ_on_3MRF_4	1.19786	Random		3PWJ_on_3MRF_4	10.2468	Random
	1T1Z_on_3KPQ_3	0.381986	Random		1T1Z_on_3KPQ_3	0.999049	Random
	1HHG_on_6J2A_2	1.44816	Random		1HHG_on_6J2A_2	9.63605	Random
	5MEP_on_3MRF_2	1.32822	Random		5MEP_on_3MRF_2	10.9074	Random
	3MRC_on_7L1C_2	1.51824	Random		3MRC_on_7L1C_2	9.07358	Random
	7LG3_on_5NMH_1	1.17212	Random		7LG3_on_5NMH_1	3.4866	Random
	5N6B_on_6UJO_4	1.44529	Random		5N6B_on_6UJO_4	8.11737	Random
	3PWL_on_3MRF_4	1.17992	Random		3PWL_on_3MRF_4	11.0101	Random
	1T1X_on_6MT3_4	1.47352	Random		1T1X_on_6MT3_4	8.72547	Random
	3FQT_on_5INC_3	1.49501	Random		3FQT_on_5INC_3	8.09573	Random
	3MRK_on_1UXS_4	1.39204	Random		3MRK_on_1UXS_4	9.02731	Random
	3IXA_on_1SYS_2	1.21681	Random		3IXA_on_1SYS_2	6.28875	Random
	7MJ9_on_5INC_1	1.40157	Random		7MJ9_on_5INC_1	9.29412	Random
	1I7T_on_5INC_1	1.30006	Random		1I7T_on_5INC_1	7.57355	Random
	6O4Z_on_7KGQ_1	0.736236	Random		6O4Z_on_7KGQ_1	2.22133	Random
	3MRI_on_7F4W_3	1.34698	Random		3MRI_on_7F4W_3	6.11436	Random
	7P3D_on_4U1S_3	1.59969	Random		7P3D_on_4U1S_3	17.059	Random
	2X4O_on_7KGS_1	0.888041	Random		2X4O_on_7KGS_1	5.60821	Random
	6PTE_on_5VUE_2	0.99559	Random		6PTE_on_5VUE_2	6.03351	Random
	6VR1_on_1OF2_2	1.01445	Random		6VR1_on_1OF2_2	4.94686	Random
	2V2X_on_5SWQ_1	1.34578	Random		2V2X_on_5SWQ_1	12.9307	Random
	2GIT_on_1QEW_4	0.410752	Random		2GIT_on_1QEW_4	2.17552	Random
	7P3E_on_1A1M_1	0.844169	Random		7P3E_on_1A1M_1	7.57559	Random
	3I6G_on_1UXS_2	1.67158	Random		3I6G_on_1UXS_2	8.64568	Random
	4K7F_on_1X7Q_4	1.18804	Random		4K7F_on_1X7Q_4	8.89947	Random
	5EU4_on_1X7Q_3	0.453961	Random		5EU4_on_1X7Q_3	0.354188	Random
	7EU2_on_3MRF_4	1.03659	Random		7EU2_on_3MRF_4	11.1625	Random
	5WSH_on_4HWZ_4	0.27933	Random		5WSH_on_4HWZ_4	0.305531	Random
	6Q3K_on_1A1M_3	1.1635	Random		6Q3K_on_1A1M_3	5.91866	Random
	6OPD_on_6MT6_1	1.4253	Random		6OPD_on_6MT6_1	10.9233	Random
	7MJ6_on_7L1C_1	1.07063	Random		7MJ6_on_7L1C_1	8.86641	Random
	5HHN_on_1UXS_4	1.5897	Random		5HHN_on_1UXS_4	8.20214	Random
	3REW_on_1B0G_3	0.47994	Random		3REW_on_1B0G_3	1.59479	Random
	3HPJ_on_3MRF_3	1.0941	Random		3HPJ_on_3MRF_3	8.58236	Random
	3MRE_on_1SYS_2	0.737763	Random		3MRE_on_1SYS_2	5.57784	Random
	1EEZ_on_4U1H_1	1.24822	Random		1EEZ_on_4U1H_1	12.5792	Random
	3MRB_on_5ENW_2	0.646124	Random		3MRB_on_5ENW_2	4.64477	Random
	3FT4_on_5VUE_4	1.01035	Random		3FT4_on_5VUE_4	6.79779	Random
	5MER_on_6MT6_2	1.78907	Random		5MER_on_6MT6_2	13.2218	Random
	4L3C_on_7KGQ_3	0.995189	Random		4L3C_on_7KGQ_3	6.9311	Random
	7N1B_on_2X4U_3	1.12661	Random		7N1B_on_2X4U_3	6.31941	Random
	1T1Y_on_1UXS_3	1.48461	Random		1T1Y_on_1UXS_3	7.72204	Random
	7KGR_on_3MRF_2	1.13827	Random		7KGR_on_3MRF_2	13.3371	Random
	5HHQ_on_6J1V_4	0.642579	Random		5HHQ_on_6J1V_4	2.60551	Random
	7KGO_on_1OF2_1	0.609611	Random		7KGO_on_1OF2_1	2.88299	Random
	5HHP_on_1S9W_1	0.646203	Random		5HHP_on_1S9W_1	2.38407	Random
	5E00_on_1B0G_2	0.716477	Random		5E00_on_1B0G_2	2.91016	Random
	3GSX_on_5EU3_1	0.51014	Random		3GSX_on_5EU3_1	1.68621	Random
	3MR9_on_5ENW_3	0.715345	Random		3MR9_on_5ENW_3	5.93776	Random
	6SS9_on_4U1H_1	1.04516	Random		6SS9_on_4U1H_1	8.29518	Random
	5F9J_on_6MT6_1	1.47187	Random		5F9J_on_6MT6_1	11.9793	Random
	2VLL_on_5EU3_4	0.725108	Random		2VLL_on_5EU3_4	4.86005	Random
	6VMC_on_6MT6_3	1.51064	Random		6VMC_on_6MT6_3	6.11252	Random
	3GSU_on_1S9W_1	0.301474	Random		3GSU_on_1S9W_1	0.432877	Random
	4NO5_on_1XR8_1	1.02625	Random		4NO5_on_1XR8_1	4.11421	Random
	6SS7_on_5NMH_2	0.357878	Random		6SS7_on_5NMH_2	0.707886	Random
	6PTB_on_7KGQ_1	0.879513	Random		6PTB_on_7KGQ_1	5.14633	Random
	3QFD_on_1SYS_1	1.24408	Random		3QFD_on_1SYS_1	6.14918	Random
	3H7B_on_6UJO_2	1.46441	Random		3H7B_on_6UJO_2	6.02093	Random
	2AV7_on_5INC_1	1.47191	Random		2AV7_on_5INC_1	12.692	Random
	5NMK_on_6J1V_2	0.403687	Random		5NMK_on_6J1V_2	1.20427	Random
	3GSV_on_7KGQ_3	0.978352	Random		3GSV_on_7KGQ_3	6.09135	Random
	1TVH_on_5INC_3	1.48458	Random		1TVH_on_5INC_3	8.54057	Random
	5EU5_on_7M8U_2	0.959059	Random		5EU5_on_7M8U_2	3.36947	Random
	3H9H_on_4U1H_1	1.00936	Random		3H9H_on_4U1H_1	8.59405	Random
	1I7U_on_1X7Q_1	1.01506	Random		1I7U_on_1X7Q_1	6.18082	Random
	6SS8_on_6MT3_4	1.57724	Random		6SS8_on_6MT3_4	9.10584	Random
	2X4S_on_3KPQ_4	0.762838	Random		2X4S_on_3KPQ_4	2.29578	Random
	6O4Y_on_1B0G_3	0.470841	Random		6O4Y_on_1B0G_3	0.734417	Random
	6Z9V_on_2X4U_2	1.19965	Random		6Z9V_on_2X4U_2	6.91117	Random
	3KLA_on_6MT3_1	1.56503	Random		3KLA_on_6MT3_1	10.1458	Random
	1EEY_on_7L1C_2	0.94344	Random		1EEY_on_7L1C_2	8.47557	Random
	2AV1_on_7M8U_4	0.515688	Random		2AV1_on_7M8U_4	1.17425	Random
	1S9Y_on_4U1H_4	1.43004	Random		1S9Y_on_4U1H_4	12.1438	Random
	3GSO_on_4I4W_4	1.04851	Random		3GSO_on_4I4W_4	5.60473	Random
	3GSQ_on_7KGS_2	1.19666	Random		3GSQ_on_7KGS_2	7.24775	Random
	1DUZ_on_1A1M_1	0.536291	Random		1DUZ_on_1A1M_1	3.52847	Random
	4NNY_on_7L1C_2	1.39564	Random		4NNY_on_7L1C_2	9.35924	Random
	3V5K_on_1S9W_3	0.773754	Random		3V5K_on_1S9W_3	2.75466	Random
	5MEQ_on_5EU3_4	0.444	Random		5MEQ_on_5EU3_4	1.68754	Random
	3MRL_on_5IB2_4	1.59265	Random		3MRL_on_5IB2_4	7.75764	Random
	5FA3_on_3KPQ_3	0.720658	Random		5FA3_on_3KPQ_3	2.51175	Random
	3GSW_on_1XR8_3	0.535304	Random		3GSW_on_1XR8_3	1.31906	Random
	3PWN_on_1SYS_4	0.893854	Random		3PWN_on_1SYS_4	9.00322	Random
	1JHT_on_4HWZ_4	1.37269	Random		1JHT_on_4HWZ_4	14.4532	Random
	3MRG_on_6UJO_2	0.835759	Random		3MRG_on_6UJO_2	2.24306	Random
	3FQW_on_2X4U_4	1.22167	Random		3FQW_on_2X4U_4	3.43534	Random
	6SSA_on_5ENW_4	1.10722	Random		6SSA_on_5ENW_4	8.94145	Random
	6Z9W_on_4HWZ_4	0.757523	Random		6Z9W_on_4HWZ_4	7.42117	Random
	3GSR_on_5NMH_3	0.724343	Random		3GSR_on_5NMH_3	3.74895	Random
	3MYJ_on_6J1V_3	0.609095	Random		3MYJ_on_6J1V_3	0.97841	Random
	6VR5_on_4HWZ_4	0.540208	Random		6VR5_on_4HWZ_4	0.705493	Random
	7KGP_on_7KGS_4	0.95185	Random		7KGP_on_7KGS_4	7.24193	Random
	3V5H_on_5INC_1	1.47454	Random		3V5H_on_5INC_1	11.3768	Random
	1TVB_on_1UXS_4	1.57952	Random		1TVB_on_1UXS_4	5.98376	Random
	3TO2_on_6UJO_2	1.0209	Random		3TO2_on_6UJO_2	4.07077	Random
	1S8D_on_1X7Q_1	1.20721	Random		1S8D_on_1X7Q_1	7.683	Random

[truncated: 32 more sheets: Figure 4d, Supplementary Figure 2b, Supplementary Figure 3b, Supplementary Figure 3c, Supplementary Figure 4a, Supplementary Figure 4b, Supplementary Figure 5a, Supplementary Figure 5b, Supplementary Figure 6a, Supplementary Figure 6c, Supplementary Figure 7a, Supplementary Figure 7c, Supplementary Figure 7d, Supplementary Figure 8a, Supplementary Figure 8b, Supplementary Figure 8c, Supplementary Figure 8d, Supplementary Figure 8e, Supplementary Figure 8f, Supplementary Figure 9a …]
